# Supplementary material for: The integrated stress response regulates BMP signalling through effects on translation
Source: BMC Biol. 2018 Apr 3;16:34. doi: 10.1186/s12915-018-0503-x (PMC5881181; doi:10.1186/s12915-018-0503-x)
Supplement: Supplementary file 4 — Tables S1–S15. Analysis of transcriptional data. Table S1. mRNAs induced in S2 cells expressing HA-crc for 3 h. Table S2. mRNAs induced in S2 cells expressing HA-crc for 6 h. Table S3. mRNAs repressed in S2 cells expressing HA-crc for 3 h. Table S4. mRNAs repressed in S2 cells expressing HA-crc for 6 h. Table S5. Gene Ontology (GO) term enrichment of mRNAs induced in S2 cells expressing HA-crc for 3 h. Table S6. GO term enrichment of mRNAs induced in S2 cells expressing HA-crc for 6 h. Table S7. GO term enrichment of mRNAs repressed in S2 cells expressing HA-crc for 3 h. Table S8. GO term enrichment of mRNAs repressed in S2 cells expressing HA-crc for 6 h. Table S9. mRNAs induced in S2 cells expressing dGCN2-CA-V5 for 6 h. Table S10. mRNAs induced in S2 cells expressing dGCN2-CA-V5 for 12 h. Table S11. mRNAs repressed in S2 cells expressing dGCN2-CA-V5 for 12 h. Table S12. mRNAs repressed in S2 cells expressing dGCN2-CA-V5 for 12 h. Table S13. GO term enrichment of mRNAs induced in S2 cells expressing dGCN2-CA-V5 for 6 h. Table S14. GO term enrichment of mRNAs induced in S2 cells expressing dGCN2-CA-V5 for 12 h. Table S15. GO term enrichment of mRNAs repressed in S2 cells expressing dGCN2-CA-V5 for 12 h. (XLSX 284 kb) [file 12915_2018_503_MOESM4_ESM.xlsx]

## Sheet: Table S1
FBgn	GeneName	Fold increase	adj.P.Val
FBgn0027836	Dgp-1	96.5666	0.0001
FBgn0010038	GstD2	21.0466	0.0001
FBgn0037391	CG2017	20.2259	0.0001
FBgn0000370	crc	18.5871	0
FBgn0041710	yellow-f	16.9421	0
FBgn0033980	Cyp6a20	14.6123	0.0001
FBgn0036007	path	14.4617	0
FBgn0031461	daw	14.0012	0.0002
FBgn0032726	CG10621	13.9812	0.0006
FBgn0261560	Thor	13.6404	0.0001
FBgn0013772	Cyp6a8	12.2818	0.0001
FBgn0259923	2004-09-01	11.9454	0
FBgn0039207	CG5789	10.4751	0.0001
FBgn0050339	CG30339	8.86844	0.0001
FBgn0033302	Cyp6a14	8.51497	0.0002
FBgn0085431	CG34402	8.14487	0.0001
FBgn0038516	P5cr-2	8.01022	0.0001
FBgn0035165	CG13887	7.78768	0.0001
FBgn0031678	CG31918	7.76984	0.0001
FBgn0003162	Pu	7.74698	0.0001
FBgn0033204	CG2065	7.67363	0.0001
FBgn0039109	CG10365	7.53741	0.0002
FBgn0028425	JhI-21	7.33811	0.0001
FBgn0001145	Gs2	7.33478	0.0002
FBgn0031881	CG3476	6.57843	0.0001
FBgn0020764	Alas	6.33215	0.0002
FBgn0015714	Cyp6a17	6.30451	0.0002
FBgn0030482	CG1673	6.29461	0.0002
FBgn0031990	PAPLA1	6.19128	0.0004
FBgn0031560	CG16713	5.84924	0.0001
FBgn0086443	Aats-asn	5.80807	0.0001
FBgn0040322	GNBP2	5.44515	0.0001
FBgn0262081	Csk	5.39189	0.0004
FBgn0270926	AsnS	5.38362	0.0003
FBgn0033919	CG8547	5.12152	0.0002
FBgn0027579	mino	5.11125	0.0002
FBgn0038105	yellow-f2	5.05414	0.0003
FBgn0040237	bor	4.94565	0.0002
FBgn0036764	CG5535	4.84837	0.0003
FBgn0033978	Cyp6a23	4.83581	0.0001
FBgn0024329	Mekk1	4.8026	0.0002
FBgn0028426	JhI-1	4.65029	0.0001
FBgn0050340	CG30340	4.61309	0.002
FBgn0034187	CG6967	4.50217	0.0003
FBgn0023512	eIF2B-epsilon	4.49819	0.0002
FBgn0033756	CG17760	4.44975	0.0002
FBgn0003067,FBgn0266488	Pepck,CG45087	4.44625	0.0016
FBgn0031971	Sirup	4.44349	0.0003
FBgn0037921	CG6808	4.43484	0.0001
FBgn0015351	CG14906	4.42696	0.0007
FBgn0027087	Aats-his	4.37745	0.0002
FBgn0031689	Cyp28d1	4.37551	0.0003
FBgn0041094	scyl	4.37435	0.0008
FBgn0260945	Atg1	4.32637	0.0001
FBgn0086446	l(2)37Ce	4.17816	0.0002
FBgn0013771	Cyp6a9	4.12535	0.0002
FBgn0002778	mnd	4.1191	0.0002
FBgn0262081	Csk	4.0673	0.0021
FBgn0034741	CG4269	4.01952	0.0003
FBgn0010222	Nmdmc	3.99233	0.0002
FBgn0263316	Mrp4	3.98508	0.0001
FBgn0010039	GstD3	3.96345	0.0005
FBgn0033134	Tsp42El	3.87861	0.0003
FBgn0032899	CG9338	3.85086	0.002
FBgn0085443	spri	3.82838	0.0003
FBgn0029095	aru	3.75255	0.0002
FBgn0030654	CG15643	3.73772	0.0007
FBgn0015037	Cyp4p1	3.73361	0.002
FBgn0061361,FBgn0061362	CG33786,CG33785	3.70365	0.0005
FBgn0001987	Gli	3.68242	0.0005
FBgn0052115	CG32115	3.6691	0.0004
FBgn0033304	Cyp6a13	3.6611	0.0005
FBgn0030932	Ggt-1	3.61591	0.0002
FBgn0038660	CG14291	3.61167	0.0021
FBgn0023129	aay	3.60941	0.0002
FBgn0030797	CG13004	3.60364	0.0002
FBgn0037533	CD98hc	3.58396	0.0004
FBgn0042083	CG3267	3.58311	0.001
FBgn0037856	Leash	3.5647	0.0004
FBgn0028424	JhI-26	3.54521	0.001
FBgn0034420	CG10737	3.54039	0.0004
FBgn0005674	Aats-glupro	3.51642	0.0005
FBgn0027086	Aats-ile	3.49784	0.0002
FBgn0034644	CG10082	3.49708	0.0002
FBgn0034420	CG10737	3.49444	0.0002
FBgn0026602	Ady43A	3.41549	0.0009
FBgn0032512	CG9305	3.41042	0.0003
FBgn0001223,FBgn0001228	Hsp22,Hsp67Bb	3.40962	0.0039
FBgn0034094	Tsf3	3.39696	0.0005
FBgn0033981	Cyp6a21	3.38825	0.0014
FBgn0029980	CG10778	3.36661	0.0006
FBgn0034420	CG10737	3.36308	0.0013
FBgn0051324	CG31324	3.30005	0.0011
FBgn0037710	CG9393	3.28932	0.0004
FBgn0031011	CG8034	3.28434	0.0004
FBgn0001257	ImpL2	3.27724	0.0002
FBgn0028484	Ack	3.26947	0.0002
FBgn0010611	Hmgs	3.26139	0.0002
FBgn0037936	CG6908	3.25928	0.0002
FBgn0027091	Aats-cys	3.25458	0.0002
FBgn0017581	Lk6	3.25382	0.0002
FBgn0038195	CG3061	3.18481	0.0005
FBgn0001257	ImpL2	3.1846	0.0002
FBgn0259834	out	3.15835	0.0003
FBgn0027079	Aats-val	3.12181	0.0003
FBgn0027081	Aats-thr	3.1037	0.0004
FBgn0038852	HHEX	3.06475	0.0003
FBgn0038098	CG7381	3.0021	0.0021
FBgn0031805	CG9505	2.98897	0.0097
FBgn0035425	CG17746	2.98538	0.0003
FBgn0033540	Elp2	2.96987	0.0004
FBgn0001149	GstD1	2.96593	0.0005
FBgn0052280	CG32280	2.94747	0.0036
FBgn0039636	Atg14	2.94149	0.0004
FBgn0038102	CG14383	2.92951	0.0037
FBgn0035767	CG8596	2.92272	0.0018
FBgn0263601	mib1	2.90336	0.0003
FBgn0038014	CG10041	2.8953	0.0008
FBgn0031213	galectin	2.8634	0.0003
FBgn0010591	Sply	2.863	0.0011
FBgn0037222	CG14642	2.83571	0.0016
FBgn0034354	GstE11	2.83433	0.0004
FBgn0038016	MBD-R2	2.8175	0.0004
FBgn0038919	CG17843	2.80971	0.0004
FBgn0032889	CG9331	2.80513	0.0004
FBgn0031474	CG2991	2.79491	0.0025
FBgn0038034	Cyp9f3Psi	2.75697	0.0003
FBgn0085443	spri	2.73055	0.0004
FBgn0032811	CG10268	2.72621	0.0006
FBgn0031660	mRpL28	2.72482	0.0004
FBgn0051793	CG31793	2.71891	0.0014
FBgn0039209	CG13624	2.70524	0.0005
FBgn0263832	Rcd5	2.69663	0.0011
FBgn0032702	CG10376	2.69253	0.0118
FBgn0038455	CG14907	2.69154	0.001
FBgn0033132	Tsp42Ej	2.6798	0.0007
FBgn0032208	CG5604	2.67809	0.0007
FBgn0034401	CG15100	2.67079	0.0008
FBgn0034184	CG9646	2.65041	0.0006
FBgn0083969	CG34133	2.6461	0.0005
FBgn0025885	Inos	2.64531	0.002
FBgn0033397	Cyp4p3	2.61511	0.0005
FBgn0001258	ImpL3	2.60921	0.0009
FBgn0038020	GstD9	2.60823	0.0018
FBgn0025185	az2	2.60341	0.0016
FBgn0031356	CG17660	2.60215	0.0005
FBgn0025574	Pli	2.60188	0.0005
FBgn0266417	CG45057	2.59609	0.0008
FBgn0031307	MFS3	2.59169	0.0005
FBgn0028509	CenG1A	2.58997	0.0023
FBgn0043364	cbt	2.58857	0.0006
FBgn0027538	beta4GalNAcTA	2.57759	0.003
FBgn0039045	CG17119	2.57422	0.0014
FBgn0032679	bsf	2.56951	0.0016
FBgn0033638	CG9005	2.56903	0.0006
FBgn0031561	IM33	2.55166	0.0177
FBgn0261276	Opa1	2.5425	0.0008
FBgn0036116	CG7888	2.54091	0.0013
FBgn0034399	CG15083	2.52869	0.0007
FBgn0050109	CG30109	2.52735	0.0015
FBgn0027094	Aats-ala	2.51487	0.0005
FBgn0040259	Ugt86Da	2.51445	0.0006
FBgn0004436	Ubc6	2.50377	0.0005
FBgn0046763	CG17278	2.50182	0.001
FBgn0031589	CG3714	2.49501	0.0005
FBgn0053123	CG33123	2.48908	0.0005
FBgn0037379	CG10979	2.47474	0.0007
FBgn0010040	GstD4	2.46961	0.0018
FBgn0034407	DptB	2.45518	0.0046
FBgn0035833	CG7565	2.45142	0.0012
FBgn0005695	gcl	2.44693	0.0006
FBgn0024320	Npc1a	2.44487	0.0011
FBgn0261984	Ire1	2.43132	0.0022
FBgn0039644	CG11897	2.41935	0.0007
FBgn0039555	mRpS22	2.4155	0.0009
FBgn0037755	CG12945	2.41003	0.0013
FBgn0033428	Updo	2.40299	0.0022
FBgn0040260	Ugt36Bc	2.38915	0.0026
FBgn0015794	Rab18	2.38108	0.0006
FBgn0052982	CG32982	2.37919	0.0018
FBgn0024947	NTPase	2.37569	0.0009
FBgn0031250	Ent1	2.37446	0.0006
FBgn0034186	CG8950	2.37299	0.0007
FBgn0035632	Ppat-Dpck	2.37261	0.0007
FBgn0031544	CG17593	2.35623	0.0007
FBgn0004435,FBgn0266487	Galphaq,CG45086	2.35312	0.002
FBgn0030933	CG6470	2.35256	0.0014
FBgn0004635	rho	2.34838	0.0008
FBgn0038032,FBgn0038033	CG10096,CG10097	2.34212	0.0029
FBgn0037750	Whamy	2.33275	0.0018
FBgn0038680	Cyp12a5	2.3086	0.0011
FBgn0083969	CG34133	2.3039	0.0059
FBgn0002781,FBgn0261840,FBgn0261843,FBgn0261844,FBgn0261845	mod(mdg4),pre-mod(mdg4)-X,pre-mod(mdg4)-W,pre-mod(mdg4)-V,pre-mod(mdg4)-V,pre-mod(mdg4)-U,pre-mod(mdg4)-U	2.30377	0.0008
FBgn0086687	Desat1	2.3016	0.001
FBgn0035806	PGRP-SD	2.28824	0.001
FBgn0032727	CG10623	2.27719	0.0039
FBgn0016076	vri	2.22811	0.0049
FBgn0036152	CG6175	2.2262	0.0016
FBgn0039223	CG5805	2.22323	0.0029
FBgn0031836	CG11050	2.21283	0.0025
FBgn0035770	pst	2.21233	0.001
FBgn0035371	CG9977	2.19796	0.002
FBgn0037536	CG2698	2.19587	0.0011
FBgn0020762	Atet	2.19286	0.0021
FBgn0042206	GstD10	2.19097	0.0012
FBgn0032694	MESR3	2.18654	0.0016
FBgn0028919	CG16865	2.18254	0.0094
FBgn0041087	wun2	2.18098	0.0019
FBgn0036663	CG9674	2.17801	0.0015
FBgn0033483	egr	2.16117	0.0014
FBgn0000036	nAChRalpha1	2.15064	0.0011
FBgn0035512	Cpr64Ac	2.15055	0.0106
FBgn0000536	eas	2.14759	0.0011
FBgn0035407	Asciz	2.13857	0.0039
FBgn0261674	CG42709	2.13564	0.0021
FBgn0035523	CG1311	2.1285	0.0169
FBgn0023095	caps	2.12469	0.0021
FBgn0039108	CG10232	2.12165	0.0011
FBgn0027556	CG4928	2.11669	0.0021
FBgn0266268	FeCH	2.11633	0.0028
FBgn0043841	vir-1	2.11626	0.0029
FBgn0030638	CG11655	2.11604	0.0022
FBgn0034402	CG15084	2.11463	0.0014
FBgn0026721	fat-spondin	2.11279	0.0059
FBgn0036814	CG14073	2.10757	0.0036
FBgn0261363	PPO3	2.098	0.0061
FBgn0030703	MSBP	2.08982	0.0018
FBgn0005322	nmd	2.08905	0.0014
FBgn0034372,FBgn0259202	Gint3,CG42306	2.08805	0.0014
FBgn0032202	CG18619	2.0809	0.0052
FBgn0034179	CG6805	2.08017	0.0027
FBgn0030863	CG8188	2.0779	0.0024
FBgn0035498	Fit1	2.05541	0.0028
FBgn0013272	Gp150	2.032	0.0058
FBgn0053080	CG33080	2.03137	0.0069
FBgn0038716	CG7342	2.03127	0.0028
FBgn0050000	GstT1	2.03051	0.0016
FBgn0041180	Tep4	2.02607	0.0019
FBgn0266019	rudhira	2.01278	0.0058
FBgn0031972	Wwox	2.00523	0.0016
FBgn0037979	GCC185	2.00147	0.0468
FBgn0037363	Atg17	2.00084	0.0023
FBgn0032229	CG5045	1.99111	0.0021
FBgn0029508	Tsp42Ea	1.9835	0.0019
FBgn0031950	Herp	1.98346	0.0033
FBgn0036809	CG12477	1.98288	0.0073
FBgn0003071	Pfk	1.9826	0.0025
FBgn0035976	PGRP-LC	1.98222	0.002
FBgn0015040	Cyp9c1	1.97404	0.0025
FBgn0260933	rempA	1.97054	0.0018
FBgn0029088	disp	1.96759	0.0058
FBgn0016078	wun	1.96624	0.0021
FBgn0032390	dgt2	1.95929	0.0019
FBgn0004380	Klp64D	1.95756	0.002
FBgn0032023	CG14274	1.95705	0.0081
FBgn0259699,FBgn0259700	CG42353,CG42354	1.95562	0.0041
FBgn0039328	CHKov2	1.95318	0.0023
FBgn0041111	lilli	1.94783	0.0041
FBgn0033918	CG8531	1.9474	0.0022
FBgn0032264	Lip4	1.94643	0.0047
FBgn0035976	PGRP-LC	1.94038	0.0021
FBgn0040634	CG4186	1.93219	0.0028
FBgn0036502	CG7841	1.93127	0.0021
FBgn0266375	IP3K2	1.93044	0.0032
FBgn0035499	Chd64	1.92448	0.0026
FBgn0036324	CG12520	1.92348	0.0055
FBgn0042111	CG18766	1.92069	0.0024
FBgn0031263	Tspo	1.9125	0.0025
FBgn0039464	CG6330	1.91015	0.0071
FBgn0040323	GNBP1	1.9087	0.0028
FBgn0031566	CG2818	1.90801	0.0032
FBgn0265512	mlt	1.90743	0.0227
FBgn0037094	CG7611	1.90718	0.0022
FBgn0028978	trbl	1.90586	0.0022
FBgn0031536	Cog3	1.90246	0.0029
FBgn0085443	spri	1.90062	0.0029
FBgn0003076	Pgm	1.89967	0.0028
FBgn0034362	CG5323	1.89621	0.0026
FBgn0038853	RhoGAP93B	1.89295	0.0084
FBgn0267911		1.89027	0.0313
FBgn0038874	ETHR	1.88975	0.0054
FBgn0029896	CG3168	1.8882	0.0024
FBgn0031378	CG15362	1.8874	0.0028
FBgn0034175	ste24b	1.883	0.0023
FBgn0053056	CG33056	1.86705	0.0024
FBgn0024150	Ac78C	1.86018	0.0042
FBgn0030056	CG11284	1.85495	0.0027
FBgn0031913	CG5958	1.852	0.0171
FBgn0037680	CG8121	1.85156	0.0046
FBgn0000094	Anp	1.85089	0.0024
FBgn0265048	cv-d	1.84739	0.009
FBgn0021872	Xbp1	1.84539	0.0047
FBgn0050005	GstT2	1.84081	0.0075
FBgn0037236	Skp2	1.83832	0.0073
FBgn0264357	SNF4Agamma	1.8354	0.0026
FBgn0037831	Cap-H2	1.83529	0.0032
FBgn0033979	Cyp6a19	1.83451	0.03
FBgn0011361	ND-ACP	1.83401	0.0026
FBgn0038681	Cyp12a4	1.83314	0.0198
FBgn0034793	asrij	1.83164	0.0058
FBgn0031401	papi	1.83117	0.0071
FBgn0028429	I-2	1.82485	0.0039
FBgn0035084	CG15861	1.82419	0.0059
FBgn0020545	kraken	1.82227	0.0039
FBgn0040364	CG11378	1.82108	0.0219
FBgn0038846	CG5697	1.81368	0.0321
FBgn0016926	Pino	1.81183	0.0081
FBgn0039637	CG11880	1.81057	0.0042
FBgn0035346	CG1146	1.81036	0.0064
FBgn0011706	rpr	1.80136	0.0052
FBgn0037255	Fip1	1.80129	0.0028
FBgn0039044	p53	1.79957	0.0069
FBgn0264572	CR43944	1.79899	0.0085
FBgn0015034	Cyp4e1	1.79637	0.0307
FBgn0042094	Adk3	1.79476	0.0052
FBgn0030092	fh	1.79425	0.0033
FBgn0037890	CG17734	1.7896	0.0066
FBgn0265045	Strn-Mlck	1.78958	0.0033
FBgn0036892	Lon	1.78772	0.0068
FBgn0262872	milt	1.78366	0.0036
FBgn0039831	CG12054	1.78036	0.0039
FBgn0035231	Cct2	1.77903	0.0037
FBgn0037714	CG9396	1.77886	0.0076
FBgn0051777	CG31777	1.77816	0.0042
FBgn0036008	CG3408	1.77696	0.0036
FBgn0086558	Ubi-p5E	1.77463	0.0044
FBgn0038871	CG3337	1.77449	0.0054
FBgn0032435	Oatp33Eb	1.7725	0.0058
FBgn0025628	CG4199	1.77146	0.0038
FBgn0030838	CG5445	1.76297	0.0043
FBgn0033088	PGAP3	1.76111	0.0107
FBgn0020416	Idgf1	1.75964	0.0033
FBgn0267336	Glut4EF	1.75804	0.0055
FBgn0050373	CG30373	1.75775	0.0105
FBgn0037683	CG18473	1.75537	0.0039
FBgn0035542	DOR	1.75491	0.0037
FBgn0263110	CG43367	1.75377	0.0112
FBgn0020269	mspo	1.74924	0.0165
FBgn0261261	plx	1.74916	0.0074
FBgn0038290	CG6912	1.74803	0.0036
FBgn0005278	Sam-S	1.74772	0.0065
FBgn0033913	CG8468	1.74587	0.0051
FBgn0031126	Cyp6v1	1.74333	0.0069
FBgn0037831	Cap-H2	1.74113	0.0479
FBgn0052984	CG32984	1.741	0.0211
FBgn0032483	CG15482	1.73874	0.0076
FBgn0026160	tna	1.7372	0.0068
FBgn0052672	Atg8a	1.73632	0.0053
FBgn0035423	CG17737	1.73471	0.004
FBgn0024992	CG2658	1.73261	0.0048
FBgn0010053	Jheh1	1.72994	0.0045
FBgn0039226	Ude	1.72992	0.0218
FBgn0085432	pan	1.72733	0.0075
FBgn0058100	CR40100	1.72501	0.0071
FBgn0002781,FBgn0261843,FBgn0261844,FBgn0261845	mod(mdg4),pre-mod(mdg4)-W,pre-mod(mdg4)-V,pre-mod(mdg4)-U,pre-mod(mdg4)-U	1.72323	0.0057
FBgn0086784	stmA	1.71917	0.0269
FBgn0259227	CG42327	1.71852	0.0189
FBgn0262872	milt	1.7182	0.0074
FBgn0032790	CG10194	1.71728	0.0045
FBgn0023535	arg	1.71596	0.0172
FBgn0262475	bru-2	1.71435	0.0048
FBgn0029849	Efr	1.7125	0.0066
FBgn0050022	CG30022	1.70998	0.0063
FBgn0034647	pirk	1.70909	0.0076
FBgn0010786	l(3)02640	1.70881	0.0107
FBgn0016070	smg	1.70579	0.0218
FBgn0029942	CG2059	1.70067	0.0088
FBgn0266758	Esyt2	1.69825	0.0161
FBgn0034537	DMAP1	1.69759	0.0045
FBgn0051145	CG31145	1.69622	0.0097
FBgn0038854	CG7044	1.69582	0.0079
FBgn0033879	CG6543	1.69214	0.0078
FBgn0028646	aralar1	1.68711	0.0133
FBgn0052649	CG32649	1.68542	0.0102
FBgn0033463	CG1513	1.68466	0.0054
FBgn0033989	CG7639	1.68332	0.0223
FBgn0053969	CG33969	1.68328	0.0061
FBgn0013995	Calx	1.68103	0.04
FBgn0037852	Tpc1	1.68084	0.007
FBgn0053995,FBgn0264742,FBgn0264743	CG33995,CG44000,CG44001	1.68056	0.0168
FBgn0038842	hdly	1.67887	0.0052
FBgn0015221	Fer2LCH	1.67877	0.0067
FBgn0010223	Galphaf	1.6757	0.0087
FBgn0034946	CG3065	1.67519	0.0187
FBgn0004797	mdy	1.67074	0.0103
FBgn0025373	Fpps	1.6704	0.0112
FBgn0037012	Rcd2	1.66765	0.0057
FBgn0025630	CG4061	1.66748	0.0101
FBgn0029092	ced-6	1.66645	0.0099
FBgn0034501	CG13868	1.66501	0.0078
FBgn0035807	CG7492	1.66302	0.0069
FBgn0033226	CG1882	1.66287	0.0082
FBgn0027084	Aats-lys	1.66277	0.0078
FBgn0260965	CG42588	1.66165	0.0287
FBgn0050108	CG30108	1.66148	0.0261
FBgn0011283	Obp28a	1.66074	0.0299
FBgn0042134	Capr	1.66045	0.0054
FBgn0261016	clos	1.66022	0.0129
FBgn0261016	clos	1.65985	0.0119
FBgn0266410	CG45050	1.65812	0.0076
FBgn0001296	kar	1.65679	0.0104
FBgn0036150	Ir68a	1.65578	0.0054
FBgn0034180	Ehbp1	1.65485	0.0066
FBgn0027093	Aats-arg	1.65444	0.0205
FBgn0033724	CG8501	1.65264	0.0241
FBgn0085188	CG34159	1.65137	0.0144
FBgn0259227	CG42327	1.64965	0.0112
FBgn0266918	CG32486	1.64881	0.0069
FBgn0030065	CG12075	1.64783	0.0187
FBgn0033844	bbc	1.64776	0.0056
FBgn0036356	CG10222	1.64774	0.0069
FBgn0035164	CG13901	1.64657	0.007
FBgn0014184	Oda	1.64573	0.0123
FBgn0032681	CG10283	1.64553	0.0104
FBgn0033203	CG2070	1.64328	0.0143
FBgn0052117	CG32117	1.64274	0.0066
FBgn0264975	Nrg	1.64213	0.0281
FBgn0034182	CG9640	1.63946	0.0104
FBgn0033153	Gadd45	1.63827	0.0129
FBgn0030003	CG2116	1.63714	0.02
FBgn0032981	CG3635	1.63683	0.0161
FBgn0027569	cert	1.63608	0.009
FBgn0029856	CG11700	1.63592	0.0283
FBgn0031683	CG4230	1.63365	0.0199
FBgn0014141	cher	1.63259	0.0379
FBgn0025864	Crag	1.63136	0.0417
FBgn0033391,FBgn0266486	CG8026,CG45085	1.63098	0.0172
FBgn0031538	CG3246	1.62787	0.0119
FBgn0260990	yata	1.62701	0.0069
FBgn0035439	CG14961	1.62539	0.0158

## Sheet: Table S2
FBgn	GeneName	Fold increase	adj.P.Val
FBgn0027836	Dgp-1	141.983	0.0003
FBgn0010038	GstD2	35.7322	0.0001
FBgn0031461	daw	32.6546	0.0003
FBgn0261560	Thor	30.5299	0.0006
FBgn0041710	yellow-f	30.5258	0.0001
FBgn0033204	CG2065	28.4617	0.0011
FBgn0033980	Cyp6a20	26.6278	0.0001
FBgn0001223,FBgn0001228	Hsp22,Hsp67Bb	26.5624	0.0108
FBgn0013772	Cyp6a8	25.7109	0.0004
FBgn0036007	path	20.7111	0.0001
FBgn0031689	Cyp28d1	17.0214	0.0011
FBgn0001225	Hsp26	15.4664	0.0276
FBgn0259923	2004-09-01	15.3529	0.0008
FBgn0000370	crc	14.4641	0.0005
FBgn0001145	Gs2	13.1348	0.0002
FBgn0015714	Cyp6a17	12.9545	0.0001
FBgn0037391	CG2017	12.8815	0.0001
FBgn0001257	ImpL2	12.2866	0.0001
FBgn0003067,FBgn0266488	Pepck,CG45087	11.9733	0.0013
FBgn0050339	CG30339	11.6593	0.0072
FBgn0028425	JhI-21	11.608	0.0002
FBgn0032726	CG10621	11.3378	0.0002
FBgn0033978	Cyp6a23	11.1069	0.0002
FBgn0001257	ImpL2	10.4366	0.0002
FBgn0038516	P5cr-2	10.3379	0.0002
FBgn0003162	Pu	9.99461	0.0013
FBgn0041094	scyl	9.98088	0.0038
FBgn0085431	CG34402	9.90987	0.0003
FBgn0039207	CG5789	9.74696	0.0004
FBgn0043841	vir-1	9.56416	0.0017
FBgn0035282	CNMa	9.44612	0.0007
FBgn0020764	Alas	9.37997	0.0002
FBgn0031678	CG31918	8.9489	0.0002
FBgn0040322	GNBP2	8.93291	0.0011
FBgn0015037	Cyp4p1	7.83664	0.0031
FBgn0034420	CG10737	7.82481	0.0003
FBgn0039109	CG10365	7.51421	0.0003
FBgn0262081	Csk	7.51286	0.0046
FBgn0010222	Nmdmc	7.31845	0.0004
FBgn0033302	Cyp6a14	7.28212	0.0004
FBgn0032400	CG6770	7.21299	0.0006
FBgn0037936	CG6908	7.19248	0.0007
FBgn0036764	CG5535	7.0429	0.0002
FBgn0010039	GstD3	6.97819	0.0007
FBgn0031971	Sirup	6.90433	0.0108
FBgn0270926	AsnS	6.88211	0.0002
FBgn0086443	Aats-asn	6.88171	0.0002
FBgn0263316	Mrp4	6.64014	0.0002
FBgn0038105	yellow-f2	6.63604	0.0022
FBgn0033981	Cyp6a21	6.41484	0.0085
FBgn0086446	l(2)37Ce	6.28106	0.0003
FBgn0030482	CG1673	6.16796	0.0006
FBgn0034741	CG4269	6.13436	0.0008
FBgn0033134	Tsp42El	6.10285	0.0011
FBgn0052115	CG32115	6.01436	0.0006
FBgn0035165	CG13887	5.99542	0.0003
FBgn0033756	CG17760	5.9339	0.0003
FBgn0010611	Hmgs	5.89448	0.0017
FBgn0052280	CG32280	5.79314	0.0024
FBgn0028426	JhI-1	5.78801	0.0003
FBgn0002778	mnd	5.71919	0.0004
FBgn0052982	CG32982	5.65722	0.0012
FBgn0031307	MFS3	5.61803	0.0019
FBgn0035767	CG8596	5.61408	0.0005
FBgn0031881	CG3476	5.60665	0.0006
FBgn0015351	CG14906	5.38817	0.0003
FBgn0037533	CD98hc	5.37212	0.0004
FBgn0034420	CG10737	5.35013	0.0059
FBgn0051354,FBgn0013278,FBgn0013279	Hsp70Bbb,Hsp70Bc	5.27453	0.0459
FBgn0033153	Gadd45	5.01244	0.001
FBgn0023129	aay	4.9064	0.0038
FBgn0031805	CG9505	4.89947	0.0052
FBgn0266417	CG45057	4.83285	0.0034
FBgn0027087	Aats-his	4.78252	0.0004
FBgn0033919	CG8547	4.75554	0.0009
FBgn0040237	bor	4.7368	0.0004
FBgn0031560	CG16713	4.72607	0.0018
FBgn0034187	CG6967	4.71815	0.0145
FBgn0032533	CG16888	4.6968	0.0011
FBgn0037222	CG14642	4.67266	0.0034
FBgn0034094	Tsf3	4.60808	0.0009
FBgn0028424	JhI-26	4.59803	0.0023
FBgn0035512	Cpr64Ac	4.58209	0.0022
FBgn0027086	Aats-ile	4.58108	0.0006
FBgn0032899	CG9338	4.57803	0.0006
FBgn0033397	Cyp4p3	4.56562	0.0108
FBgn0004635	rho	4.52453	0.0006
FBgn0036324	CG12520	4.51554	0.0006
FBgn0001149	GstD1	4.49807	0.0018
FBgn0039464	CG6330	4.49116	0.0179
FBgn0027579	mino	4.46321	0.001
FBgn0034644	CG10082	4.46308	0.0004
FBgn0026592	Fie	4.41908	0.0049
FBgn0262081	Csk	4.41844	0.0016
FBgn0042627	FASN2	4.40153	0.0183
FBgn0038660	CG14291	4.3997	0.0056
FBgn0038195	CG3061	4.33318	0.0006
FBgn0034354	GstE11	4.2785	0.0085
FBgn0005674	Aats-glupro	4.19688	0.0008
FBgn0040259	Ugt86Da	4.19575	0.0005
FBgn0042083	CG3267	4.19052	0.0009
FBgn0025885	Inos	4.17067	0.0228
FBgn0033226	CG1882	4.10998	0.0045
FBgn0031660	mRpL28	4.10795	0.001
FBgn0013771	Cyp6a9	4.09441	0.0005
FBgn0260945	Atg1	4.08174	0.004
FBgn0029095	aru	4.01766	0.001
FBgn0015794	Rab18	3.994	0.0006
FBgn0061361,FBgn0061362	CG33786,CG33785	3.981	0.0006
FBgn0029508	Tsp42Ea	3.90991	0.015
FBgn0024329	Mekk1	3.8855	0.0059
FBgn0030638	CG11655	3.85467	0.0008
FBgn0038455	CG14907	3.85262	0.0011
FBgn0035439	CG14961	3.85189	0.0309
FBgn0036663	CG9674	3.85	0.0018
FBgn0000036	nAChRalpha1	3.82867	0.005
FBgn0032811	CG10268	3.81707	0.001
FBgn0039045	CG17119	3.80262	0.0006
FBgn0032935	Atg18b	3.79162	0.0235
FBgn0011706	rpr	3.77269	0.0022
FBgn0017581	Lk6	3.77063	0.0018
FBgn0040260	Ugt36Bc	3.76526	0.0019
FBgn0027081	Aats-thr	3.75406	0.0006
FBgn0037856	Leash	3.74427	0.001
FBgn0267911		3.73913	0.0023
FBgn0032981	CG3635	3.72944	0.0019
FBgn0024320	Npc1a	3.69894	0.0013
FBgn0023512	eIF2B-epsilon	3.6863	0.0007
FBgn0034401	CG15100	3.67106	0.001
FBgn0032512	CG9305	3.66778	0.0019
FBgn0024947	NTPase	3.63193	0.0042
FBgn0031836	CG11050	3.621	0.0064
FBgn0046763	CG17278	3.62035	0.0027
FBgn0261984	Ire1	3.55472	0.0006
FBgn0034399	CG15083	3.54714	0.0047
FBgn0001987	Gli	3.54473	0.0012
FBgn0050340	CG30340	3.53869	0.002
FBgn0038020	GstD9	3.52287	0.0084
FBgn0031538	CG3246	3.50874	0.017
FBgn0032229	CG5045	3.50647	0.0008
FBgn0031011	CG8034	3.50454	0.0023
FBgn0032702	CG10376	3.49744	0.0009
FBgn0050035	Tret1-1	3.45947	0.0116
FBgn0038846	CG5697	3.44686	0.0035
FBgn0014469	Cyp4e2	3.44681	0.0052
FBgn0031645	CG3036	3.43667	0.0035
FBgn0028919	CG16865	3.43423	0.001
FBgn0013272	Gp150	3.42381	0.0008
FBgn0031990	PAPLA1	3.41169	0.0218
FBgn0029980	CG10778	3.39544	0.0009
FBgn0032483	CG15482	3.3553	0.0191
FBgn0027079	Aats-val	3.34668	0.0011
FBgn0028484	Ack	3.32951	0.0014
FBgn0264294	Cyt-b5	3.32421	0.0015
FBgn0023095	caps	3.32023	0.0042
FBgn0033304	Cyp6a13	3.31933	0.0122
FBgn0033428	Updo	3.31762	0.0013
FBgn0038852	HHEX	3.31617	0.0034
FBgn0034407	DptB	3.31167	0.0187
FBgn0036152	CG6175	3.30029	0.0022
FBgn0001258	ImpL3	3.29285	0.0079
FBgn0031213	galectin	3.28803	0.0017
FBgn0003930	snRNA:U4:39B	3.26641	0.0109
FBgn0031561	IM33	3.25831	0.0012
FBgn0040364	CG11378	3.25436	0.0014
FBgn0032435	Oatp33Eb	3.25204	0.001
FBgn0085443	spri	3.23445	0.0017
FBgn0003231	ref(2)P,ref(2)P	3.22952	0.0134
FBgn0030797	CG13004	3.22822	0.0012
FBgn0029856	CG11700	3.2196	0.0102
FBgn0036116	CG7888	3.21491	0.0169
FBgn0010040	GstD4	3.20913	0.0258
FBgn0025628	CG4199	3.20809	0.0064
		3.19545	0.0009
FBgn0010591	Sply	3.18459	0.0009
FBgn0031474	CG2991	3.15568	0.002
FBgn0053123	CG33123	3.15119	0.001
FBgn0039108	CG10232	3.14887	0.0091
FBgn0026602	Ady43A	3.12193	0.0012
FBgn0016926	Pino	3.11495	0.0173
FBgn0086558	Ubi-p5E	3.09634	0.0072
FBgn0058100	CR40100	3.08622	0.0045
FBgn0263601	mib1	3.07971	0.0012
FBgn0031589	CG3714	3.04058	0.0029
FBgn0050109	CG30109	3.03752	0.001
FBgn0027091	Aats-cys	3.0263	0.0034
FBgn0015040	Cyp9c1	3.01024	0.0073
FBgn0051324	CG31324	3.00479	0.0023
FBgn0001218	Hsc70-3	3.00153	0.0125
FBgn0259834	out	2.99914	0.0016
FBgn0052865	alphagamma-element:CR32865	2.99784	0.0313
FBgn0031544	CG17593	2.983	0.0012
FBgn0037921	CG6808	2.97399	0.0025
FBgn0086687	Desat1	2.96081	0.0029
FBgn0265512	mlt	2.95038	0.0024
FBgn0000083	AnxB9	2.92504	0.0355
FBgn0039636	Atg14	2.91564	0.0012
FBgn0039637	CG11880	2.90646	0.0027
FBgn0004183	snRNA:U1:82Eb	2.90365	0.0131
FBgn0034647	pirk	2.90311	0.0192
FBgn0030357	Sclp	2.87845	0.0061
FBgn0038716	CG7342	2.87819	0.0022
FBgn0035833	CG7565	2.87656	0.0013
FBgn0010408	RpS9	2.87492	0.0299
FBgn0033391,FBgn0266486	CG8026,CG45085	2.87004	0.0049
FBgn0035371	CG9977	2.86814	0.0021
FBgn0264294	Cyt-b5	2.8637	0.0012
FBgn0035112	CG13877	2.82321	0.0069
FBgn0016032	lbm	2.81747	0.0109
FBgn0004435,FBgn0266487	Galphaq,CG45086	2.81558	0.0135
FBgn0037536	CG2698	2.81477	0.0013
FBgn0042206	GstD10	2.80553	0.0398
FBgn0030703	MSBP	2.80387	0.0014
FBgn0038034	Cyp9f3Psi	2.80385	0.0013
FBgn0085443	spri	2.80375	0.0013
FBgn0005278	Sam-S	2.80006	0.004
FBgn0037363	Atg17	2.79759	0.0022
FBgn0035425	CG17746	2.79745	0.004
FBgn0035231	Cct2	2.79492	0.0045
FBgn0016076	vri	2.79252	0.0045
FBgn0032202	CG18619	2.78581	0.0022
FBgn0030654	CG15643	2.7826	0.0024
FBgn0027538	beta4GalNAcTA	2.78144	0.0034
FBgn0259227	CG42327	2.76722	0.0047
FBgn0004404	RpS14b	2.75858	0.0301
FBgn0035346	CG1146	2.74737	0.0015
FBgn0034372,FBgn0259202	Gint3,CG42306	2.74393	0.0024
FBgn0038874	ETHR	2.74211	0.0024
FBgn0032679	bsf	2.7335	0.0014
FBgn0267336	Glut4EF	2.72844	0.0072
FBgn0033540	Elp2	2.72361	0.0016
FBgn0028509	CenG1A	2.71625	0.0026
FBgn0052672	Atg8a	2.70738	0.0059
FBgn0034184	CG9646	2.70491	0.0064
FBgn0261363	PPO3	2.69177	0.0023
FBgn0033483	egr	2.68425	0.0021
FBgn0034186	CG8950	2.68032	0.0015
FBgn0035806	PGRP-SD	2.67486	0.0041
FBgn0261674	CG42709	2.67232	0.0123
FBgn0083969	CG34133	2.67155	0.0021
FBgn0041087	wun2	2.66984	0.0108
FBgn0063374	snoRNA:snR38:54Eb	2.66652	0.004
FBgn0265048	cv-d	2.64599	0.0029
FBgn0031950	Herp	2.63517	0.0017
FBgn0053056	CG33056	2.61509	0.0086
FBgn0050223,FBgn0050249,FBgn0050250,FBgn0050251,FBgn0011878	tRNA:H:56E,tRNA:CR30249,tRNA:CR30250,tRNA:CR30251,tRNA:H:48F	2.60053	0.002
FBgn0035423	CG17737	2.59494	0.0019
FBgn0014184	Oda	2.58875	0.0024
FBgn0026721	fat-spondin	2.57147	0.0074
FBgn0030932	Ggt-1	2.56552	0.0325
FBgn0016078	wun	2.56084	0.0146
FBgn0050022	CG30022	2.55982	0.0024
FBgn0032208	CG5604	2.55677	0.005
FBgn0011361	ND-ACP	2.55208	0.0021
FBgn0041180	Tep4	2.55082	0.0034
FBgn0020762	Atet	2.54367	0.0079
FBgn0063449	Uhg2	2.53093	0.0202
FBgn0031250	Ent1	2.52313	0.004
FBgn0038098	CG7381	2.52027	0.0019
FBgn0032587	CG5953	2.51729	0.0047
FBgn0010053	Jheh1	2.51692	0.0346
FBgn0036318	Wbp2	2.51413	0.0059
FBgn0035770	pst	2.51049	0.003
FBgn0035632	Ppat-Dpck	2.50588	0.0034
FBgn0261276	Opa1	2.50376	0.0022
FBgn0263832	Rcd5	2.48494	0.0021
FBgn0000083	AnxB9	2.46997	0.0484
FBgn0030749	AnxB11	2.46857	0.0033
FBgn0050460	CG30460	2.46206	0.0469
FBgn0039644	CG11897	2.44815	0.0027
FBgn0029896	CG3168	2.44604	0.005
FBgn0029849	Efr	2.44116	0.0039
FBgn0034063	CG8389	2.43771	0.0023
FBgn0035523	CG1311	2.43696	0.0137
FBgn0037755	CG12945	2.42996	0.0028
FBgn0005695	gcl	2.41932	0.0064
FBgn0034501	CG13868	2.41526	0.0076
FBgn0015034	Cyp4e1	2.40481	0.0459
FBgn0005612	Sox14	2.40262	0.0066
FBgn0005660	Ets21C	2.39479	0.0056
FBgn0259227	CG42327	2.39314	0.0123
FBgn0038290	CG6912	2.38056	0.0117
FBgn0260003	Dys	2.37999	0.0028
FBgn0004436	Ubc6	2.37951	0.0031
FBgn0031142	r-cup	2.37204	0.0384
FBgn0038032,FBgn0038033	CG10096,CG10097	2.36665	0.0111
FBgn0040634	CG4186	2.36206	0.0023
FBgn0039328	CHKov2	2.3594	0.004
FBgn0030065	CG12075	2.35181	0.0031
FBgn0266375	IP3K2	2.34981	0.004
FBgn0027570	Nep2	2.34645	0.0063
FBgn0264975	Nrg	2.34361	0.0029
FBgn0015222	Fer1HCH	2.34313	0.003
FBgn0020653	Trxr-1	2.34178	0.016
FBgn0052984	CG32984	2.34109	0.0064
FBgn0033638	CG9005	2.34029	0.0026
FBgn0032694	MESR3	2.33568	0.0026
FBgn0010383	Cyp18a1	2.33268	0.0079
FBgn0037710	CG9393	2.32834	0.0026
FBgn0010383	Cyp18a1	2.32545	0.0166
FBgn0038475	Keap1	2.32513	0.0064
FBgn0020416	Idgf1	2.32478	0.0201
FBgn0015221	Fer2LCH	2.32409	0.003
FBgn0034175	ste24b	2.29692	0.0072
FBgn0031536	Cog3	2.29635	0.0108
FBgn0027094	Aats-ala	2.2946	0.0033
FBgn0051793	CG31793	2.29268	0.0097
FBgn0043841	vir-1	2.28314	0.0221
FBgn0040323	GNBP1	2.28098	0.0034
FBgn0267911		2.2806	0.0064
FBgn0003209	raw	2.27496	0.0173
FBgn0051816	CG31816	2.26909	0.0035
FBgn0001234	Hsromega	2.26812	0.0274
FBgn0037012	Rcd2	2.26611	0.004
FBgn0025185	az2	2.26588	0.0122
FBgn0035498	Fit1	2.26367	0.006
FBgn0030332	CG9360	2.26229	0.0088
FBgn0033205	CG2064	2.26041	0.0348
FBgn0028697	RpL15	2.2522	0.0346
FBgn0051145	CG31145	2.25039	0.0042
FBgn0039525	CG5646	2.2493	0.0412
FBgn0063497	GstE3	2.24732	0.0154
FBgn0039223	CG5805	2.24566	0.0085
FBgn0033356,FBgn0053199	CG8229,CG33199	2.24517	0.0073
FBgn0035907	GstO1	2.24227	0.032
FBgn0033132	Tsp42Ej	2.24104	0.0054
FBgn0013995	Calx	2.23585	0.0072
FBgn0033844	bbc	2.23358	0.0088
FBgn0032681	CG10283	2.23019	0.0052
FBgn0034179	CG6805	2.22717	0.0047
FBgn0063491	GstE9	2.22463	0.0381
FBgn0036319	Ent3	2.22346	0.0199
FBgn0033979	Cyp6a19	2.22328	0.0035
FBgn0031378	CG15362	2.22297	0.0054
FBgn0038853	RhoGAP93B	2.22239	0.0031
FBgn0039044	p53	2.2215	0.0058
FBgn0031356	CG17660	2.21931	0.0049
FBgn0029820	CG16721	2.21869	0.0116
FBgn0038842	hdly	2.21749	0.0034
FBgn0037979	GCC185	2.2096	0.0034
FBgn0259246	brp	2.20849	0.0064
FBgn0040813	Nplp2	2.20213	0.0122
FBgn0038143	CG9813	2.19284	0.004
FBgn0260386	mtg	2.19112	0.0257
FBgn0264357	SNF4Agamma	2.19108	0.0166
FBgn0034390	CG15093	2.17635	0.0042
FBgn0012051	CalpA	2.17548	0.0273
FBgn0040099	lectin-28C	2.16949	0.0258
FBgn0029092	ced-6	2.16313	0.0059
FBgn0266707,FBgn0003371	CR45197,sgg	2.16277	0.017
FBgn0039555	mRpS22	2.16086	0.0049
FBgn0039831	CG12054	2.16007	0.0054
FBgn0035438	PHGPx	2.15802	0.0166
FBgn0035608	blanks	2.15733	0.0088
FBgn0000003,FBgn0261504	7SLRNA:CR32864,7SLRNA:CR42652	2.15007	0.0086
FBgn0003714	tko	2.14485	0.0074
FBgn0052117	CG32117	2.14263	0.0483
FBgn0001234	Hsromega	2.13466	0.0052
FBgn0032790	CG10194	2.13243	0.004
FBgn0037379	CG10979	2.12949	0.0045
FBgn0038353	CG5399	2.12615	0.0204
FBgn0027654	jdp	2.12441	0.0079
FBgn0004797	mdy	2.12304	0.0053
FBgn0038237	Pde6	2.11667	0.004
FBgn0028473	Non1	2.10252	0.0144
FBgn0085807,FBgn0085813	CR41590,18SrRNA-Psi:CR41602	2.09154	0.0325
FBgn0033391,FBgn0266486	CG8026,CG45085	2.08668	0.0062
		2.08612	0.0045
FBgn0033088	PGAP3	2.08505	0.0062
FBgn0024150	Ac78C	2.08459	0.0144
FBgn0085443	spri	2.08432	0.013
FBgn0035499	Chd64	2.08374	0.0086
FBgn0031972	Wwox	2.08317	0.0092
FBgn0261016	clos	2.08297	0.032
FBgn0266918	CG32486	2.08057	0.0064
FBgn0005427	ewg	2.08001	0.0132
FBgn0037714	CG9396	2.07812	0.0081
FBgn0031143	CG1532	2.07219	0.0363
FBgn0037831	Cap-H2	2.07155	0.0214
FBgn0033901	O-fut1	2.06862	0.0046
FBgn0016700	Rab1	2.06181	0.0053
FBgn0031285	CG3662	2.06076	0.0167
FBgn0004390	RasGAP1	2.05924	0.0065
FBgn0043364	cbt	2.0568	0.0144
FBgn0030863	CG8188	2.05671	0.0117
FBgn0260798	Gprk1	2.05496	0.0067
FBgn0264962	Pcf11	2.04901	0.0158
FBgn0039844	CG1607	2.04523	0.0088
FBgn0031190	CG12576	2.0434	0.0062
FBgn0003942	RpS27A	2.04138	0.0327
FBgn0038016	MBD-R2	2.03721	0.0111
FBgn0010411	RpS18	2.0338	0.0338
FBgn0031263	Tspo	2.0321	0.0211
FBgn0038876	CG5919	2.02915	0.0117
FBgn0266758	Esyt2	2.02835	0.01
FBgn0028978	trbl	2.02784	0.0072
FBgn0260442	rhea	2.02706	0.0114
FBgn0002069	Aats-asp	2.02182	0.0127
FBgn0036726	CG7603	2.01911	0.0101
FBgn0050052	Obp49a	2.0124	0.0119
FBgn0265045	Strn-Mlck	2.01073	0.0116
FBgn0015801	Reg-5	2.00873	0.0187
FBgn0262872	milt	2.00185	0.0061
FBgn0039713	RpS8	2.00181	0.0441
FBgn0037890	CG17734	2.00173	0.0133
FBgn0085432	pan	1.99929	0.0088
FBgn0266377	Pde8	1.99842	0.0247
FBgn0011284	RpS4	1.9965	0.0281
FBgn0035968	Slc45-1	1.99645	0.0057
FBgn0000094	Anp	1.99602	0.0145
FBgn0031126	Cyp6v1	1.99452	0.0083
FBgn0034718	wdp	1.9913	0.0235
FBgn0033807	AQP	1.99088	0.0097
FBgn0038102	CG14383	1.99083	0.0373
FBgn0266268	FeCH	1.99077	0.0059
FBgn0000318	cl	1.98641	0.0083
FBgn0035407	Asciz	1.98553	0.046
FBgn0025574	Pli	1.98528	0.0155
		1.98409	0.0079
FBgn0026063,FBgn0026064	KP78b,KP78a	1.9786	0.0086
FBgn0064225	RpL5	1.97835	0.028
FBgn0039209	CG13624	1.97707	0.0247
FBgn0030309	CG1572	1.97553	0.0327
FBgn0010397	LamC	1.97523	0.0152
FBgn0040256	Ugt86Dd	1.97458	0.0234
FBgn0035084	CG15861	1.96544	0.0086
FBgn0026630	nes	1.96318	0.008
FBgn0053113	Rtnl1	1.96045	0.0139
FBgn0035049	Mmp1	1.96003	0.0072
FBgn0039858	CycG	1.95872	0.01
FBgn0037831	Cap-H2	1.95686	0.0095
FBgn0000256	capu	1.95556	0.0247
FBgn0039226	Ude	1.95429	0.0187
FBgn0033194	Vps13	1.95375	0.0097
FBgn0019936	RpS20	1.9535	0.0312
FBgn0031885	Mnn1	1.95	0.0198
FBgn0032845	CG10747	1.94941	0.0119
FBgn0034402	CG15084	1.94549	0.0085
FBgn0037680	CG8121	1.94406	0.0079
FBgn0022160	Gpo-1	1.94208	0.0209
FBgn0010223	Galphaf	1.93882	0.0323
FBgn0262475	bru-2	1.93656	0.0372
FBgn0029942	CG2059	1.93378	0.0079
FBgn0003076	Pgm	1.92992	0.0127
FBgn0030056	CG11284	1.92861	0.007
FBgn0005322	nmd	1.92789	0.0077
FBgn0033203	CG2070	1.92386	0.0393
FBgn0028646	aralar1	1.92139	0.0066
FBgn0262109	CR42862	1.92077	0.0072
FBgn0020249	stck	1.91435	0.0117
FBgn0262475	bru-2	1.91245	0.0117
FBgn0063492	GstE8	1.9116	0.0399
FBgn0034176	ste24a	1.91016	0.012
FBgn0002719	Men	1.90884	0.0312
FBgn0034138	RpS15	1.90796	0.0439
FBgn0025881	snoRNA:Me18S-A1576	1.9039	0.0161
FBgn0017579	RpL14	1.90088	0.0233
FBgn0265140	Meltrin	1.89835	0.0082
FBgn0027525	CG7686	1.89719	0.0074
FBgn0034935	Orcokinin	1.89362	0.0188
FBgn0265767	zyd	1.89359	0.0191
FBgn0259683	Ir40a	1.89222	0.0403
FBgn0030838	CG5445	1.89121	0.0123
FBgn0053178	CG33178	1.89075	0.0081
FBgn0035497	CG14995	1.88908	0.0099
FBgn0030092	fh	1.88872	0.0078
FBgn0034389	Mctp	1.88853	0.0115
FBgn0015229	glec	1.88848	0.0081
FBgn0036043	CG8177	1.88747	0.0251
FBgn0085612,FBgn0058178	CR41320,CG40178	1.88693	0.0075
FBgn0001565	Hlc	1.88638	0.0078
FBgn0028429	I-2	1.88547	0.0079
FBgn0086346	ALiX	1.88467	0.0237
FBgn0037623	CG9801	1.88241	0.0169
FBgn0004395	unk	1.88173	0.0353
FBgn0038909	CG6569	1.87414	0.0177
FBgn0031302	CG14340	1.87317	0.0206
FBgn0033188	Drat	1.87275	0.0124
FBgn0002781,FBgn0266173,FBgn0266174,FBgn0266175,FBgn0266176,FBgn0266177,FBgn0266178,FBgn0267648,FBgn0267649	mod(mdg4),pre-mod(mdg4)-K,pre-mod(mdg4)-K,pre-mod(mdg4)-L,pre-mod(mdg4)-L,pre-mod(mdg4)-P,pre-mod(mdg4)-P,pre-mod(mdg4)-J,pre-mod(mdg4)-J,pre-mod(mdg4)-I,pre-mod(mdg4)-I,pre-mod(mdg4)-B,pre-mod(mdg4)-B,pre-mod(mdg4)-B,pre-mod(mdg4)-G,pre-mod(mdg4)-G,pre-mod(mdg4)-H,pre-mod(mdg4)-H	1.8725	0.0191
FBgn0000253	Cam	1.86668	0.0226
FBgn0004034	y	1.8636	0.0079
FBgn0029568	CG11381	1.86347	0.0304
FBgn0010408	RpS9	1.86312	0.0464
FBgn0033543	CG12338	1.86235	0.0135
FBgn0035099	CG6845	1.86161	0.0234
FBgn0040007	RpL38	1.85759	0.0338
FBgn0266410	CG45050	1.85709	0.0124
FBgn0024248	chico	1.85553	0.0135
FBgn0020910	RpL3	1.85123	0.0142
FBgn0051352	Unc-115a	1.85074	0.0085
FBgn0031980	RpL36A	1.84728	0.0453
FBgn0038834	RpS30	1.84681	0.0203
FBgn0015756	RpL9	1.84569	0.0199
FBgn0066084	RpL41	1.84566	0.0361
FBgn0040092	lectin-46Cb	1.84424	0.01
FBgn0026582	Hmg-2	1.83989	0.0108
FBgn0262975	cnc	1.8352	0.0177
FBgn0038419	CG14879	1.83193	0.0257
FBgn0036043	CG8177	1.82907	0.0211
FBgn0025366	Ip259	1.82674	0.02
FBgn0036814	CG14073	1.82565	0.0117
FBgn0083969	CG34133	1.82362	0.0338
FBgn0261608	RpL37A	1.82072	0.0312
FBgn0004914	Hnf4	1.81689	0.0119
FBgn0030052	CG12065	1.81625	0.0128
FBgn0004657	mys	1.81616	0.0091
FBgn0050108	CG30108	1.81213	0.011
FBgn0003071	Pfk	1.81205	0.0093
FBgn0028341	l(1)G0232,l(1)G0232,l(1)G0232,l(1)G0232,l(1)G0232,l(1)G0232,l(1)G0232,l(1)G0232,l(1)G0232	1.80831	0.0438
FBgn0266019	rudhira	1.80373	0.027
FBgn0261243	Psa	1.80245	0.0109
FBgn0038912	CG6656	1.80116	0.0189
FBgn0033913	CG8468	1.79834	0.0226
FBgn0040778	CG17977	1.79587	0.013
FBgn0040777	CG14767	1.79415	0.0152
FBgn0036191	Sugb	1.78894	0.0135
FBgn0259714	DIP-epsilon	1.78892	0.0213
FBgn0034534	maf-S	1.78847	0.0156
FBgn0036551	CG17029	1.78742	0.0253
FBgn0020910	RpL3	1.78697	0.0331
FBgn0026090	CG14812	1.78653	0.0319
FBgn0004380	Klp64D	1.78622	0.0123
FBgn0032478	CG5458	1.78513	0.0098
FBgn0015521	RpS21	1.785	0.0438
FBgn0004509	Fur1	1.78434	0.0314
FBgn0038014	CG10041	1.78378	0.0441
FBgn0260965	CG42588	1.78352	0.0214
FBgn0034201	CG17290	1.78322	0.0395
FBgn0013987	MAPk-Ak2	1.78015	0.0209
FBgn0034398	CG15098	1.77977	0.0142
FBgn0019890	Smg5	1.77871	0.0221
FBgn0001296	kar	1.77725	0.0402
FBgn0050489,FBgn0053503	Cyp12d1-p,Cyp12d1-d	1.77715	0.0398
FBgn0039713	RpS8	1.77654	0.0423
FBgn0063382	snoRNA:U29:54Ed	1.77301	0.0156
FBgn0028988	Spn42Dd	1.77124	0.0215
FBgn0039993	CG17691	1.77123	0.0122
FBgn0263355	CG31688	1.77042	0.0145
FBgn0028940	Cyp28a5	1.76967	0.0199
FBgn0262124	uex	1.76933	0.017
FBgn0051710	CG31710	1.76849	0.0273
FBgn0044419,FBgn0260458	Pmi,PGRP-LD	1.76604	0.0356
FBgn0001220	Hsc70-5	1.75814	0.0221
FBgn0042135	CG18812	1.75764	0.0219
FBgn0028990	Spn27A	1.75508	0.0253
FBgn0034180	Ehbp1	1.75192	0.011
FBgn0086447	l(2)37Cg,l(2)37Cg,l(2)37Cg	1.75174	0.0121
FBgn0041184	Socs36E	1.75138	0.0462
FBgn0037603	CG11753	1.74618	0.0117
FBgn0025286	RpL31	1.74614	0.0181
FBgn0053995,FBgn0264742,FBgn0264743	CG33995,CG44000,CG44001	1.74585	0.0262
FBgn0032387	CG16965	1.74585	0.0169
FBgn0036502	CG7841	1.74502	0.0459
FBgn0013984	InR	1.74431	0.0116
FBgn0260933	rempA	1.74302	0.0123
FBgn0034396	CG15097	1.74252	0.029
FBgn0038890	CG7956	1.74168	0.0234
FBgn0040985	CG6115	1.74146	0.0209
FBgn0000536	eas	1.74105	0.0274
FBgn0010786	l(3)02640	1.74026	0.0135
FBgn0039757	RpS7	1.7397	0.0452
FBgn0033616	CG7745	1.73879	0.0198
FBgn0037351	RpL13A	1.73422	0.0425
FBgn0003015	osk	1.73361	0.0325
FBgn0032800	CG10137	1.73281	0.0133
FBgn0259143	CG42258	1.73087	0.0267
FBgn0033917	CG8503	1.73017	0.0361
FBgn0032477	CG5287	1.72934	0.027
FBgn0000640	Fbp2	1.72923	0.0181
FBgn0085446	CG34417	1.7277	0.0216
FBgn0033912	RpS23	1.72704	0.0422
FBgn0261599	RpS29	1.72426	0.0456
FBgn0053329	Sp212	1.72418	0.0325
FBgn0013325	RpL11	1.72267	0.0485
FBgn0033504	CAP	1.72189	0.0126
FBgn0023170	RpL39	1.72077	0.0491
FBgn0037083	CG5656	1.71997	0.0145
FBgn0025820	JTBR	1.71993	0.0144
FBgn0031683	CG4230	1.71895	0.0187
FBgn0030048	CG12112	1.71589	0.0191
FBgn0041342	Cct1	1.71528	0.04
FBgn0020647	KrT95D	1.71378	0.0186
FBgn0032339	CG4705	1.71297	0.038
FBgn0035497	CG14995	1.71287	0.0131
FBgn0040398	CG14629	1.71078	0.0333
FBgn0032518	RpL24	1.70856	0.0472
FBgn0250788	beta-Spec	1.70673	0.016
FBgn0030616	RpL37a	1.69978	0.0187
FBgn0023000	mth	1.69866	0.0247
FBgn0027093	Aats-arg	1.69708	0.015
FBgn0000139	ash2	1.6967	0.0135
FBgn0052302	CG32302	1.6931	0.0135
FBgn0013323	Ptth	1.69293	0.0339
FBgn0027287	Gmap	1.69248	0.0157
FBgn0050000	GstT1	1.69139	0.0169
FBgn0053208	Mical	1.69038	0.0151
FBgn0031969	pes	1.69017	0.02
FBgn0028646	aralar1	1.68995	0.0171
FBgn0010078	RpL23	1.68842	0.0339
FBgn0053208	Mical	1.68835	0.0176
FBgn0033268	Obp44a	1.68822	0.0486
FBgn0263594	lost	1.68803	0.0139
FBgn0010412	RpS19a	1.68694	0.0402
FBgn0036805	Chmp1	1.68535	0.0196
FBgn0033649	pyr	1.68524	0.0347
FBgn0003279	RpL4	1.68506	0.0403
FBgn0005427	ewg	1.684	0.0144
FBgn0037683	CG18473	1.68318	0.0274
FBgn0021872	Xbp1	1.679	0.0195
FBgn0036213	RpL10Ab	1.67885	0.0171
FBgn0036428	Gbs-70E	1.67765	0.0267
FBgn0015623	Cpr	1.67712	0.0175
FBgn0039135	CG13603	1.67705	0.018
FBgn0010352	Nc73EF	1.67695	0.0176
FBgn0020307	dve	1.67545	0.0145
FBgn0014020	Rho1	1.67538	0.0223
FBgn0029785	RpL35	1.67531	0.0219
FBgn0037094	CG7611	1.67344	0.0227
FBgn0039509	bigmax	1.67255	0.0187
FBgn0259896	NimC1	1.67183	0.0144
FBgn0265413	CG44325	1.67168	0.0154
FBgn0261274	Ero1L	1.67022	0.0331
FBgn0029854	CG3566	1.6679	0.0338
FBgn0032002	CG8353	1.66778	0.0259
FBgn0015521	RpS21	1.66763	0.0445
FBgn0038871	CG3337	1.6666	0.0234
FBgn0033989	CG7639	1.66629	0.0165
FBgn0040228	dyn-p25	1.66621	0.029
FBgn0261808	cu	1.66569	0.0213
FBgn0033052	SCAP	1.66501	0.0151
FBgn0028737	Ef1beta	1.66453	0.0319
FBgn0034362	CG5323	1.66286	0.0219
FBgn0035589	CHMP2B	1.66207	0.0176
FBgn0010225	Gel	1.66188	0.0237
FBgn0036258	CG5642	1.66172	0.0225
FBgn0042175,FBgn0051683	CG18858,CG31683	1.66098	0.0353
FBgn0016701	Rab4	1.66048	0.0329
FBgn0010265	RpS13	1.65489	0.0338
FBgn0264740,FBgn0264741	CG43998,CG43999	1.65471	0.0356
FBgn0041243	Gr43a	1.65389	0.0399
FBgn0000556	Ef1alpha48D	1.65382	0.0415
FBgn0036643	Syx8	1.65143	0.0275
FBgn0013770	Cp1	1.65128	0.0398
FBgn0002781,FBgn0266173,FBgn0266174,FBgn0266175,FBgn0266176,FBgn0266177,FBgn0266178,FBgn0267648,FBgn0267649	mod(mdg4),pre-mod(mdg4)-K,pre-mod(mdg4)-K,pre-mod(mdg4)-L,pre-mod(mdg4)-L,pre-mod(mdg4)-P,pre-mod(mdg4)-P,pre-mod(mdg4)-J,pre-mod(mdg4)-J,pre-mod(mdg4)-I,pre-mod(mdg4)-I,pre-mod(mdg4)-B,pre-mod(mdg4)-B,pre-mod(mdg4)-B,pre-mod(mdg4)-G,pre-mod(mdg4)-G,pre-mod(mdg4)-H,pre-mod(mdg4)-H	1.6507	0.0218
FBgn0034361	mRpS28	1.64982	0.0224
FBgn0035101	p130CAS	1.64981	0.0373
FBgn0263395	hppy	1.64739	0.027
FBgn0003328	scb	1.64554	0.0452
FBgn0025390	Mur2B	1.64229	0.0397
FBgn0015338	CG5861	1.64186	0.0346
FBgn0037231	Vps24	1.64158	0.0246
FBgn0035348	CG16758	1.64038	0.0191
FBgn0017578	Max	1.6398	0.0256
FBgn0259735	CG42389	1.63915	0.0259
FBgn0259728	CG42382	1.63864	0.0184
FBgn0261260	mgl	1.63706	0.0475
FBgn0002781,FBgn0266173,FBgn0266174,FBgn0266175,FBgn0266176,FBgn0266177,FBgn0266178,FBgn0267648,FBgn0267649	mod(mdg4),pre-mod(mdg4)-K,pre-mod(mdg4)-K,pre-mod(mdg4)-L,pre-mod(mdg4)-L,pre-mod(mdg4)-P,pre-mod(mdg4)-P,pre-mod(mdg4)-J,pre-mod(mdg4)-J,pre-mod(mdg4)-I,pre-mod(mdg4)-I,pre-mod(mdg4)-B,pre-mod(mdg4)-B,pre-mod(mdg4)-B,pre-mod(mdg4)-G,pre-mod(mdg4)-G,pre-mod(mdg4)-H,pre-mod(mdg4)-H	1.6365	0.0219
FBgn0030555	Fbxl4	1.6364	0.0188
FBgn0037963	Cad87A	1.63601	0.0253
FBgn0037554	DNApol-iota	1.63464	0.0171
FBgn0031566	CG2818	1.6334	0.0224
FBgn0032297	CG17124	1.63211	0.0373
FBgn0028886	CG15279	1.6317	0.0402
FBgn0261593	RpS10b	1.62898	0.0356
FBgn0031127	CG1835	1.62691	0.0222
FBgn0035513	Cpr64Ad	1.62559	0.0199
FBgn0259176	bun	1.62494	0.0173

## Sheet: Table S3
FBgn	GeneName	Fold decrease	adj.P.Val
FBgn0051354,FBgn0013278,FBgn0013279	Hsp70Bbb,Hsp70Bc	4.71054	0.0022
FBgn0013275,FBgn0013276	Hsp70Aa,Hsp70Ab	4.56453	0.0012
FBgn0051354,FBgn0013277,FBgn0013278,FBgn0013279	Hsp70Bbb,Hsp70Ba,Hsp70Bc	4.21764	0.0012
FBgn0024236	foi	3.92156	0.0007
FBgn0267408	AOX1	3.60122	0.0004
FBgn0010041	GstD5	3.54102	0.0002
FBgn0001233	Hsp83	3.14289	0.0003
FBgn0000405	CycB	2.9828	0.0003
FBgn0085359	CG34330	2.9802	0.0015
FBgn0010414	SerT	2.92119	0.0003
FBgn0032178	Spn31A	2.77308	0.0016
FBgn0001230	Hsp68	2.73737	0.0026
FBgn0263106	DnaJ-1	2.70997	0.0004
FBgn0037248	srl	2.70395	0.0033
FBgn0263510	nclb	2.65596	0.0007
FBgn0033520,FBgn0033521	Prx2540-1,CG12896	2.62488	0.0045
FBgn0029766	CG15784	2.62076	0.0024
FBgn0033928	Arc2	2.60787	0.0006
FBgn0261286	Mat89Ba	2.55819	0.0022
FBgn0010651	MFS14	2.51601	0.0018
FBgn0063497	GstE3	2.49577	0.0028
FBgn0036772	CG5290	2.47487	0.001
FBgn0015393	hoip	2.47127	0.0022
FBgn0001224	Hsp23	2.44982	0.0024
FBgn0016031	lama	2.43362	0.0006
FBgn0001226	Hsp27	2.41458	0.0054
FBgn0019952	Orct	2.36338	0.002
FBgn0038746	Surf6	2.36028	0.0009
FBgn0035904	GstO3	2.31857	0.0016
FBgn0027330	l(1)G0020,l(1)G0020	2.2764	0.0018
FBgn0032050	CG13096	2.26006	0.0025
FBgn0033661	CG13185	2.25627	0.0014
FBgn0040319	Gclc	2.25502	0.0039
FBgn0028744	CG5033	2.23398	0.0024
FBgn0003278	RpI135	2.22833	0.0024
FBgn0265042	Irk1	2.22216	0.0024
FBgn0030720	CG8939	2.21169	0.0039
FBgn0026196	nop5	2.21156	0.001
FBgn0033379	Mys45A	2.18578	0.0023
FBgn0039182	CG5728	2.1655	0.0046
FBgn0033548	CG7637	2.14816	0.0014
FBgn0032919	CG9253	2.14149	0.0019
FBgn0086451	l(2)k09022	2.13938	0.0011
FBgn0005655	PCNA	2.12515	0.0011
FBgn0025186	ari-2	2.12495	0.0021
FBgn0026418	Hsc70Cb	2.12094	0.0012
FBgn0000140	asp	2.11245	0.002
FBgn0052409	CG32409	2.10631	0.0015
FBgn0039868	CG11563	2.10272	0.0046
FBgn0038476	kuk	2.09074	0.0018
FBgn0037137	Nopp140	2.0848	0.0028
FBgn0029148	NHP2	2.0847	0.0028
FBgn0038183	CG9286	2.03984	0.0022
FBgn0261625	GLS	2.03884	0.0015
FBgn0036035	CG18178	2.03722	0.0035
FBgn0038053	CG18549	2.02181	0.002
FBgn0037850	CG14695	2.02167	0.0018
FBgn0261479	nero	2.01268	0.0025
FBgn0030061	CG1785	1.99859	0.0022
FBgn0032925	CG9246	1.99048	0.0029
FBgn0038597	CG8064	1.98741	0.0016
FBgn0040064	yip2	1.98224	0.0019
FBgn0037439	CG10286	1.9799	0.0025
FBgn0001186	Hex-A	1.97985	0.0021
FBgn0000278	CecB	1.97671	0.0225
FBgn0015522	olf186-M	1.97341	0.0054
FBgn0086254	CG6084	1.97301	0.002
FBgn0038146	CG9799	1.97239	0.0021
FBgn0030067	Rbm13	1.97074	0.0044
FBgn0000395	cv-2	1.96806	0.0033
FBgn0034496	CG9143	1.96623	0.0054
FBgn0039929	CG11076	1.96115	0.002
FBgn0034528	CG11180	1.95637	0.0023
FBgn0014949	btn	1.95481	0.0019
FBgn0041585	olf186-F	1.94573	0.0021
FBgn0052865	alphagamma-element:CR32865	1.93917	0.0026
FBgn0019938	RpI1	1.91028	0.0025
FBgn0015399	kek1	1.90416	0.0042
FBgn0035524	CG11583	1.90334	0.0036
FBgn0038473	Ns1	1.89767	0.0028
FBgn0001225	Hsp26	1.89191	0.0067
FBgn0028369	kirre	1.89014	0.0084
FBgn0052512	CG32512	1.89004	0.0026
FBgn0033741	CG8545	1.88749	0.0045
FBgn0036334	CG11267	1.87993	0.0061
FBgn0266284	Ns3	1.87535	0.0023
FBgn0004569	aos	1.87418	0.0092
FBgn0024491	Bin1	1.87195	0.0074
FBgn0011692	pav	1.86618	0.0032
FBgn0063493	GstE7	1.86424	0.024
FBgn0023214	edl	1.86418	0.0024
FBgn0266581	pit	1.86353	0.0042
FBgn0033557	CG12325	1.85963	0.0024
FBgn0032961	CG1416	1.85342	0.0028
FBgn0052344	CG32344	1.85222	0.0026
FBgn0040942	CG12643	1.85206	0.0042
FBgn0014163	fax	1.84651	0.0072
FBgn0050349	CG30349	1.84298	0.0026
FBgn0032620	CG12288	1.84228	0.0071
FBgn0034657	LBR	1.84062	0.0029
FBgn0052708	CG32708	1.83966	0.0045
FBgn0036306	CG10973	1.8318	0.0036
FBgn0035266	Gk	1.83016	0.0176
FBgn0027620	Acf1	1.82762	0.0028
FBgn0036187	RIOK1	1.81735	0.0157
FBgn0001341	l(1)1Bi	1.81485	0.0042
FBgn0024352	Hop	1.8143	0.0028
FBgn0032848	nesd	1.81123	0.004
FBgn0010292	bys	1.81052	0.0032
FBgn0011703	RnrL	1.80408	0.0047
FBgn0036686	CG7728	1.80079	0.0105
FBgn0036886	CG9300	1.79352	0.0158
FBgn0266452	CTPsyn	1.78788	0.0075
FBgn0262560	wcd	1.78625	0.0062
FBgn0034087	clu	1.7861	0.0273
FBgn0031040	CG14210	1.78493	0.004
FBgn0036460	CG5114	1.78397	0.0115
FBgn0037788	CG3940	1.77847	0.0046
FBgn0014380	RhoL	1.77702	0.0032
FBgn0034734	CG4554	1.77411	0.0048
FBgn0035173	CG13907	1.77296	0.0074
FBgn0022069	Nnp-1	1.77287	0.0045
FBgn0259937	Nop60B	1.76834	0.0058
FBgn0004396	CrebA	1.76812	0.0103
FBgn0034158	CG5522	1.76803	0.0058
FBgn0037855	CG6621	1.7659	0.0103
FBgn0004556	Dbp73D	1.76478	0.0104
FBgn0031145	Ntf-2	1.76322	0.0039
FBgn0021768	nudC	1.76288	0.0033
FBgn0015396	jumu	1.75813	0.0047
FBgn0032298	CG6724	1.7523	0.0081
FBgn0029503	CHORD	1.74809	0.0199
FBgn0038585	Non3	1.74491	0.0042
FBgn0010926	l(3)07882,l(3)07882	1.74314	0.0088
FBgn0031657	CG3756	1.73862	0.0068
FBgn0029813	CG15766	1.73541	0.0158
FBgn0039714	Zip99C	1.73514	0.0049
FBgn0022774	Oat	1.73399	0.011
FBgn0032929	Mcm10	1.73055	0.007
FBgn0027548	nito	1.7286	0.004
		1.72824	0.0055
FBgn0051296	CG31296	1.72775	0.0375
FBgn0014861	Mcm2	1.72504	0.0044
FBgn0035811	CG12262	1.72263	0.0081
FBgn0035146	CG13893	1.72019	0.0049
FBgn0026319	Traf4	1.71785	0.0103
FBgn0038968	CG12499	1.71769	0.0102
FBgn0033473	CG12128	1.71299	0.0073
FBgn0022349	CG1910	1.71236	0.0058
FBgn0010905	Spn	1.71028	0.0137
FBgn0005648	Pabp2	1.70978	0.0044
FBgn0036754	CG5589	1.70938	0.0049
FBgn0037652	CG11980	1.7087	0.0056
FBgn0038145	Droj2	1.70593	0.0055
FBgn0040066	wds	1.70475	0.0045
FBgn0038601	CG18600	1.70454	0.0061
FBgn0033059	CG7845	1.69966	0.0047
FBgn0037073	CG7338	1.69962	0.0044
FBgn0260632	dl	1.69854	0.005
FBgn0038989	CG6937	1.6961	0.0061
FBgn0025815	Mcm6	1.69561	0.0059
FBgn0031957	TwdlE	1.69557	0.0073
FBgn0003041	pbl	1.69404	0.0094
FBgn0086912	mbm	1.69109	0.0117
FBgn0262127	kibra	1.68966	0.0054
FBgn0001215	Hrb98DE	1.68794	0.0053
FBgn0032775	CG17544	1.68672	0.0076
FBgn0043456	CG4747	1.68424	0.0061
FBgn0038306	Art3	1.68114	0.0058
FBgn0016917	Stat92E	1.68083	0.0153
FBgn0029525	CG18273	1.68044	0.0056
FBgn0263987	spoon	1.67959	0.0105
FBgn0000043	Act42A	1.67933	0.008
FBgn0050090	CG30090	1.6784	0.0103
FBgn0086356	tum	1.67729	0.0086
FBgn0029714	CG3527	1.67678	0.012
FBgn0261385	scra	1.67652	0.0055
FBgn0023542	Nmd3	1.67515	0.0058
FBgn0005648	Pabp2	1.67314	0.0059
FBgn0027548	nito	1.67029	0.0066
FBgn0031868	Rat1	1.66873	0.0092
FBgn0000250	cact	1.66861	0.0053
FBgn0265042	Irk1	1.66751	0.0066
FBgn0041585	olf186-F	1.66567	0.0067
FBgn0039714	Zip99C	1.66405	0.012
FBgn0011606	Klp3A	1.66367	0.0054
FBgn0266445,FBgn0266450	CG45075,Kr-h1	1.66217	0.0153
FBgn0035707	CG8368	1.66069	0.0074
FBgn0023527	CG3071	1.65951	0.0097
FBgn0033081	geminin	1.65713	0.0064
FBgn0030855	CG5800	1.6569	0.0086
FBgn0034422	CG7137	1.65629	0.0192
FBgn0037061	CG12975	1.65262	0.0101
FBgn0032329	Art8	1.65176	0.0092
FBgn0028700	RfC38	1.6516	0.0193
FBgn0039829	CG15561	1.65093	0.0102
FBgn0029882	CG3226	1.64832	0.0065
FBgn0266083	ocm	1.64715	0.0074
FBgn0003525	stg	1.64714	0.0145
FBgn0022787	Hel89B	1.64441	0.0071
FBgn0028516	ZnT35C	1.6436	0.0066
FBgn0037723	SpdS	1.64114	0.0063
FBgn0011704	RnrS	1.6409	0.0071
FBgn0035923	CG6511	1.63967	0.0146
FBgn0086856	CG11555	1.63906	0.0302
FBgn0039115	CG10214	1.63447	0.0087
FBgn0030063	CG1789	1.62997	0.0073
FBgn0039627	CG11837	1.62904	0.0146
FBgn0027334	l(1)G0004	1.62771	0.0082
FBgn0003888	betaTub60D	1.62671	0.0067
FBgn0034853	Ice1	1.62646	0.0317
FBgn0003507	srp	1.62572	0.0225

## Sheet: Table S4
FBgn	GeneName	Fold decrease	adj.P.Val
FBgn0029766	CG15784	5.47035	0.004
FBgn0267408	AOX1	4.85802	0.0005
FBgn0015766	Msr-110	4.75779	0.0073
FBgn0086254	CG6084	4.23457	0.0021
FBgn0000071	Ama	3.76987	0.0009
FBgn0000405	CycB	3.76289	0.0021
FBgn0032178	Spn31A	3.76038	0.0015
FBgn0037810	sle	3.70239	0.0023
FBgn0010414	SerT	3.434	0.0009
FBgn0261385	scra	3.42108	0.0021
FBgn0000140	asp	3.32057	0.0034
FBgn0011703	RnrL	3.24886	0.0064
FBgn0037811	CG12592	3.22848	0.0033
FBgn0038476	kuk	3.17769	0.0026
FBgn0259791	bora	3.06332	0.001
FBgn0032848	nesd	3.00648	0.0078
FBgn0265042	Irk1	2.92153	0.0024
FBgn0037850	CG14695	2.90404	0.0014
FBgn0086356	tum	2.90248	0.0034
FBgn0004379	Klp67A	2.87407	0.0072
FBgn0003124	polo	2.86659	0.0022
FBgn0033927,FBgn0033926	CR10102,Arc1	2.85484	0.0111
FBgn0034438	CG9416	2.83884	0.0022
FBgn0250837	dUTPase	2.81087	0.0018
		2.8032	0.0224
FBgn0040942	CG12643	2.79334	0.0076
FBgn0025815	Mcm6	2.79139	0.0064
FBgn0035173	CG13907	2.78129	0.0023
FBgn0017577	Mcm5	2.77004	0.0127
FBgn0010041	GstD5	2.74214	0.0098
FBgn0020633	Mcm7	2.7388	0.0023
FBgn0002924	ncd	2.7315	0.0078
FBgn0011692	pav	2.71727	0.002
FBgn0005655	PCNA	2.71441	0.0035
FBgn0032698	CG10336	2.69306	0.0085
FBgn0015929	dpa	2.6892	0.0034
FBgn0010314	Cks30A	2.6865	0.0074
FBgn0003525	stg	2.64834	0.0026
FBgn0266420	Ote	2.64018	0.0048
FBgn0261270	SelD	2.61155	0.0079
FBgn0002466	sti	2.60731	0.007
FBgn0000043	Act42A	2.58649	0.0022
FBgn0004569	aos	2.56611	0.0025
FBgn0028700	RfC38	2.54666	0.0133
FBgn0011704	RnrS	2.54523	0.0074
FBgn0015393	hoip	2.53675	0.0029
FBgn0014861	Mcm2	2.53417	0.0169
FBgn0015805	Rpd3	2.52942	0.0084
FBgn0024920	Ts	2.52772	0.0079
FBgn0003041	pbl	2.52394	0.0086
FBgn0037025	Spc105R	2.51392	0.003
FBgn0028516	ZnT35C	2.50126	0.0022
FBgn0033928	Arc2	2.50002	0.0031
FBgn0034997	CG3376	2.49953	0.0049
FBgn0027500	spd-2	2.49514	0.0079
FBgn0036334	CG11267	2.488	0.0116
FBgn0267727	Pen	2.47683	0.0022
FBgn0024332	Mcm3	2.46786	0.0024
FBgn0259113	DNApol-alpha180	2.46483	0.0079
FBgn0034657	LBR	2.46248	0.008
FBgn0037248	srl	2.46192	0.0059
FBgn0031252	CG13690	2.45963	0.0061
FBgn0003732	Top2	2.44775	0.0041
FBgn0015625	CycB3	2.42643	0.0023
FBgn0037057	CG10512	2.40818	0.0032
FBgn0039680	Cap-D2	2.40773	0.0064
FBgn0004378,FBgn0052318	Klp61F,CG32318	2.40762	0.0031
FBgn0023167	SmD3	2.40506	0.0176
FBgn0050085	Rif1	2.40387	0.0209
FBgn0039250	Mink	2.39957	0.009
FBgn0039487	gb	2.39882	0.0036
FBgn0003346	RanGAP	2.38332	0.0084
FBgn0010278	Ssrp	2.38148	0.0047
FBgn0010173	RpA-70	2.37081	0.007
FBgn0036997	CG5955	2.36783	0.0096
FBgn0011606	Klp3A	2.36609	0.0049
FBgn0027330	l(1)G0020,l(1)G0020	2.35588	0.0086
FBgn0032244	RfC3	2.35505	0.0127
FBgn0038053	CG18549	2.30811	0.0184
FBgn0039189	CG18528	2.29582	0.0063
FBgn0038720	CG6231	2.28831	0.0073
FBgn0260986	mei-38	2.28791	0.0064
FBgn0033081	geminin	2.27963	0.0109
FBgn0036290	CG10638	2.26863	0.0032
FBgn0034087	clu	2.26268	0.0047
FBgn0037399	Or83c	2.26154	0.0135
FBgn0002525	Lam	2.2545	0.0169
FBgn0261286	Mat89Ba	2.25349	0.0078
FBgn0040477	cid	2.23994	0.0059
FBgn0013269	FK506-bp1	2.23973	0.0039
FBgn0029148	NHP2	2.23707	0.0041
FBgn0085359	CG34330	2.22966	0.0192
FBgn0031078	Nup205	2.22764	0.0054
FBgn0030241	feo	2.2267	0.0033
FBgn0032929	Mcm10	2.2105	0.0073
FBgn0032050	CG13096	2.20879	0.0079
FBgn0001086	fzy	2.20232	0.0155
FBgn0040064	yip2	2.19623	0.0078
FBgn0026196	nop5	2.19558	0.0099
FBgn0027783	SMC2	2.19387	0.0119
FBgn0036486	Msh6	2.19125	0.0035
FBgn0052428	CG32428	2.19051	0.0216
FBgn0043002	Chrac-14	2.17931	0.0199
FBgn0022338	dnk	2.17815	0.0049
FBgn0043456	CG4747	2.17723	0.0176
FBgn0259676	DNApol-alpha60	2.17052	0.0064
FBgn0036035	CG18178	2.16674	0.0122
FBgn0261278	grp	2.16396	0.0045
FBgn0004237	Hrb87F	2.1524	0.0074
FBgn0001215	Hrb98DE	2.15193	0.0133
FBgn0027620	Acf1	2.14421	0.004
FBgn0039125	Ndc1	2.13869	0.0074
FBgn0039302	Nup358	2.13628	0.0132
FBgn0036821	CG3961	2.12724	0.0326
FBgn0027657	glob1	2.12409	0.0045
FBgn0004106	Cdk1	2.12062	0.0054
FBgn0033845	mars	2.11608	0.0088
FBgn0033661	CG13185	2.1111	0.0088
FBgn0266452	CTPsyn	2.10953	0.0061
FBgn0261955	kdn	2.10821	0.006
FBgn0052708	CG32708	2.1048	0.004
FBgn0003885	alphaTub84D	2.09501	0.0072
FBgn0039735	Nph	2.09448	0.0065
FBgn0039687	CG7593	2.09198	0.0109
FBgn0025700	CG5885	2.08722	0.0081
FBgn0015391	glu	2.08573	0.0072
FBgn0001341	l(1)1Bi	2.08148	0.0075
FBgn0036181	Muc68Ca	2.08095	0.0166
FBgn0000996	dup	2.07945	0.0073
FBgn0029882	CG3226	2.06579	0.0083
FBgn0041627	Ku80	2.06026	0.0144
FBgn0032298	CG6724	2.05108	0.0078
FBgn0027949	msb1l	2.04698	0.0215
FBgn0261989	CG42807	2.04439	0.0052
FBgn0037149	CG14561	2.03601	0.0079
FBgn0010342	Map60	2.03287	0.0064
FBgn0037137	Nopp140	2.02943	0.0108
FBgn0037010	CG4825	2.02537	0.0072
FBgn0250754	CG42232	2.02461	0.0171
FBgn0000147	aurA	2.02245	0.0116
FBgn0031040	CG14210	2.02179	0.01
FBgn0033584	CG7737	2.02148	0.0072
FBgn0087021	Spc25	2.01752	0.0064
FBgn0250754	CG42232	2.01251	0.007
FBgn0262743	Fs(2)Ket,Fs(2)Ket,Fs(2)Ket,Fs(2)Ket,Fs(2)Ket	2.00845	0.0108
FBgn0033945	CG12868	2.0083	0.0078
FBgn0267347	squ	2.0011	0.0222
FBgn0259139	glo	1.99178	0.008
FBgn0262579	Ect4	1.9909	0.0349
FBgn0039868	CG11563	1.99059	0.0116
FBgn0263396	sqd	1.98648	0.0085
FBgn0040321	GNBP3	1.98204	0.0072
FBgn0004133	blow	1.9815	0.0181
FBgn0030720	CG8939	1.97673	0.0119
FBgn0004362	HmgD	1.97377	0.0115
FBgn0015926	dah	1.97357	0.0199
FBgn0033581	CG12391	1.96667	0.0127
FBgn0032620	CG12288	1.96617	0.0065
FBgn0037746	CG8478	1.9644	0.0099
FBgn0259785	pzg	1.96326	0.0079
FBgn0263600	DNApol-delta	1.96304	0.0116
FBgn0022349	CG1910	1.96299	0.0097
FBgn0004643	Zw10	1.96295	0.0123
FBgn0031392	AIF	1.95983	0.0114
FBgn0038250	CG3505	1.9591	0.0197
FBgn0030943	CG6540	1.95822	0.0066
FBgn0011204	cue	1.95723	0.0061
FBgn0036646	CR18217	1.95315	0.0205
FBgn0259876	Cap-G	1.94635	0.0253
FBgn0039929	CG11076	1.94568	0.0135
FBgn0026189	prominin-like	1.9431	0.0246
FBgn0039182	CG5728	1.94299	0.0266
FBgn0027903	CG12018	1.94194	0.0253
FBgn0034614	CG9752	1.93961	0.0149
FBgn0022774	Oat	1.93716	0.0326
FBgn0005648	Pabp2	1.937	0.0199
FBgn0004378	Klp61F	1.93508	0.0106
FBgn0030500	Ndc80	1.93076	0.0096
FBgn0024227	aurB	1.92827	0.0241
FBgn0040066	wds	1.92519	0.0257
FBgn0033737	Nup54	1.92445	0.02
FBgn0034249	RhoGAP54D	1.92176	0.0073
FBgn0033741	CG8545	1.92151	0.0172
FBgn0039559	Mes-4	1.91659	0.0124
FBgn0028734	Fmr1	1.90789	0.0219
FBgn0030007	alpha-PheRS	1.90737	0.0161
FBgn0263396	sqd	1.90463	0.0247
FBgn0015396	jumu	1.90316	0.0353
FBgn0266111	ana3	1.90264	0.0072
FBgn0052409	CG32409	1.90236	0.0135
FBgn0061515	endos	1.90058	0.0154
FBgn0010382	CycE	1.89954	0.0123
FBgn0039338	XNP	1.89865	0.0081
FBgn0029915	CG14434	1.89828	0.0084
FBgn0039115	CG10214	1.89802	0.0085
FBgn0002638	Rcc1	1.89565	0.015
FBgn0038608	WRNexo	1.8939	0.0136
FBgn0024558	Dph5	1.89002	0.0144
FBgn0037377	CG1218	1.88926	0.0123
FBgn0030305	CG1749	1.88686	0.0172
FBgn0030964	Pvf1	1.88419	0.0272
FBgn0022213	Cas	1.88393	0.0078
FBgn0030864	CG8173	1.88277	0.0088
FBgn0030481	CG1662	1.8825	0.0108
FBgn0038597	CG8064	1.88239	0.0145
FBgn0003545	sub	1.87947	0.0123
FBgn0263396	sqd	1.87897	0.0432
FBgn0019938	RpI1	1.87546	0.0114
FBgn0036460	CG5114	1.8679	0.0081
FBgn0021761	Nup154	1.86671	0.0119
FBgn0028744	CG5033	1.86573	0.0136
FBgn0004396	CrebA	1.86225	0.0124
FBgn0026737	CG6171	1.86204	0.0135
FBgn0036301	CG4069	1.86186	0.0111
FBgn0035121	Tudor-SN	1.86127	0.0088
FBgn0011774	Irbp	1.85812	0.0084
FBgn0034496	CG9143	1.8581	0.0213
FBgn0260985	RfC4	1.85708	0.0171
FBgn0021768	nudC	1.85329	0.0195
FBgn0032397	Tom70	1.85288	0.0171
FBgn0037855	CG6621	1.84859	0.0148
FBgn0263396	sqd	1.84769	0.011
FBgn0030692	mRpS30	1.84359	0.0086
FBgn0033766	CG8771	1.84351	0.0106
FBgn0011638	La	1.84159	0.0088
FBgn0262619	DNA-ligI	1.83915	0.0323
FBgn0024183	vig	1.83554	0.0197
FBgn0050409,FBgn0050410	CG30409,Rpi	1.83553	0.0123
FBgn0036763	CG7441	1.83321	0.0223
FBgn0002524	lace	1.83299	0.0145
FBgn0035640	mad2	1.83011	0.0108
FBgn0028554	x16	1.82875	0.0098
FBgn0011763	Dp	1.82661	0.0138
FBgn0259937	Nop60B	1.82535	0.0116
FBgn0086912	mbm	1.82482	0.0315
FBgn0029639	CG14419	1.82457	0.0334
FBgn0260456	CG4806	1.82408	0.0144
FBgn0260743	GC1	1.82242	0.0123
FBgn0040308	Jafrac2	1.82006	0.0113
FBgn0030054	Caf1-180	1.81825	0.0098
FBgn0003278	RpI135	1.81658	0.0157
FBgn0039867	CstF-50	1.81593	0.0258
FBgn0028327	l(1)G0320,l(1)G0320	1.81399	0.0095
FBgn0041585	olf186-F	1.81362	0.0144
FBgn0261673	nemy	1.81253	0.0108
FBgn0031091	Phf7	1.81221	0.0106
FBgn0010621	Cct5	1.8107	0.018
FBgn0260468	CG7950	1.8079	0.0088
FBgn0052418	vito	1.80352	0.0285
FBgn0037607	CG8036	1.79905	0.0171
FBgn0039233	CG7006	1.798	0.0124
FBgn0034447	CG7744	1.7976	0.0135
FBgn0034310	Nup75	1.79728	0.0232
FBgn0035878	CG7182	1.79696	0.0115
FBgn0032105	borr	1.79686	0.024
FBgn0015527	peng	1.79533	0.0165
FBgn0266421	RPA3	1.79412	0.0109
FBgn0004107	Cdk2	1.79146	0.0109
FBgn0030061	CG1785	1.79025	0.0139
FBgn0030177	CG2972	1.78856	0.0111
FBgn0005636	nvy	1.78825	0.0116
FBgn0261479	nero	1.7879	0.0121
FBgn0016075	vkg	1.78757	0.0186
FBgn0041585	olf186-F	1.78719	0.0481
FBgn0032925	CG9246	1.78696	0.0157
FBgn0035996	CG3448	1.78539	0.0156
FBgn0021944	Coprox	1.78398	0.0218
FBgn0035872	CG7185	1.7834	0.0209
FBgn0263510	nclb	1.78338	0.0192
FBgn0038746	Surf6	1.78081	0.0237
FBgn0039566	CG4849	1.77943	0.0113
FBgn0033379	Mys45A	1.77884	0.0145
FBgn0033890	Ctf4	1.77879	0.0216
FBgn0040340	TRAM	1.77788	0.0123
FBgn0027615	CG6404	1.77693	0.0135
FBgn0004587	B52	1.77406	0.0108
FBgn0031049	Sec61gamma	1.77275	0.0176
FBgn0261573	CoRest	1.77177	0.0327
FBgn0030504	CG2691	1.77052	0.012
FBgn0250874	ttm50	1.76943	0.0158
FBgn0026079	Nsun2	1.76829	0.011
FBgn0266916	Cenp-C	1.76772	0.0213
FBgn0002780	mod	1.7665	0.0158
FBgn0022069	Nnp-1	1.76545	0.0192
FBgn0038065	Snx3	1.76334	0.0177
FBgn0250837	dUTPase	1.76298	0.0117
FBgn0036815	HipHop	1.76271	0.0208
FBgn0020909	Rtc1	1.76073	0.0133
FBgn0005648	Pabp2	1.76068	0.0318
FBgn0259876	Cap-G	1.75921	0.0121
FBgn0000404	CycA	1.75812	0.015
FBgn0263979	Caf1	1.7574	0.0116
FBgn0003462	Sod	1.75712	0.0173
FBgn0265298	SC35	1.7557	0.0116
FBgn0036886	CG9300	1.75322	0.0232
FBgn0052344	CG32344	1.75268	0.0121
FBgn0037834	Art1	1.75201	0.0122
FBgn0029823	CG3011	1.75181	0.0144
FBgn0033557	CG12325	1.74797	0.0133
FBgn0027868	Nup107	1.74664	0.0384
FBgn0026143	CDC45L	1.74593	0.0111
FBgn0039776	PH4alphaEFB	1.74548	0.0484
FBgn0035811	CG12262	1.74373	0.0225
FBgn0029113	Uba2	1.74365	0.0183
FBgn0035204	CG2277	1.74281	0.0123
FBgn0004587	B52	1.74253	0.0249
FBgn0039130	CG5854	1.74185	0.0123
FBgn0010339	128up	1.7407	0.0153
FBgn0260962	pic	1.74045	0.0144
FBgn0029094	asf1	1.73958	0.0123
FBgn0031070	CG12702	1.7395	0.0312
FBgn0034804	CG3831	1.73924	0.0452
FBgn0027602	CG8611	1.738	0.0312
FBgn0031914	CG5973	1.73587	0.0156
FBgn0038146	CG9799	1.73543	0.0139
FBgn0035901	CG6745	1.73519	0.0144
FBgn0266570	CG2982	1.73508	0.0136
FBgn0036689	CG7730	1.73394	0.029
FBgn0038964	Nop56	1.73325	0.0246
FBgn0004913	Gnf1	1.73319	0.0214
FBgn0036335	mRpL20	1.7317	0.0128
FBgn0085444	mute	1.7282	0.0316
FBgn0031937	CG13795	1.72531	0.0161
FBgn0021795	Tapdelta	1.72531	0.0122
FBgn0037469	Dpck	1.72505	0.0207
FBgn0266581	pit	1.72397	0.0169
FBgn0266580	Gp210	1.71927	0.0181
FBgn0032136	Apoltp	1.71848	0.0146
FBgn0037632	Tcp-1eta	1.71838	0.0159
FBgn0262647	Nup160	1.71793	0.0169
FBgn0032337	AstCC	1.71569	0.0135
FBgn0260991	Incenp	1.71468	0.013
FBgn0264326	DNApol-epsilon255	1.7144	0.0209
FBgn0010292	bys	1.71415	0.0234
FBgn0011787	mRpL12	1.71398	0.0276
FBgn0010328	woc	1.71325	0.0172
FBgn0000212	brm	1.71273	0.0127
FBgn0032006	Pvr	1.71236	0.0217
FBgn0259876	Cap-G	1.71203	0.0315
FBgn0260399	gwl	1.70677	0.0187
FBgn0038473	Ns1	1.70496	0.021
FBgn0027548	nito	1.70482	0.027
FBgn0000283	Cp190	1.70389	0.0223
FBgn0034802	CG3800	1.70318	0.0166
FBgn0024188	san	1.70108	0.0244
FBgn0036686	CG7728	1.70038	0.0269
FBgn0034422	CG7137	1.70016	0.0149
FBgn0035918	Cdc6	1.69696	0.0266
FBgn0011737	Wee1	1.69514	0.0157
FBgn0031020	Nat1	1.69456	0.0187
FBgn0020392	Nmt	1.69148	0.0169
FBgn0027537	Nup93-1	1.68976	0.0152
FBgn0023527	CG3071	1.68525	0.0224
FBgn0038989	CG6937	1.68462	0.0158
FBgn0002781	mod(mdg4),mod(mdg4),mod(mdg4),mod(mdg4),mod(mdg4),mod(mdg4),mod(mdg4),mod(mdg4),mod(mdg4),mod(mdg4),mod(mdg4),mod(mdg4),mod(mdg4),mod(mdg4),mod(mdg4),mod(mdg4),mod(mdg4),mod(mdg4),mod(mdg4),mod(mdg4),mod(mdg4),mod(mdg4),mod(mdg4),mod(mdg4),mod(mdg4)	1.68372	0.018
FBgn0020887	Su(z)12,Su(z)12	1.68209	0.0145
FBgn0030789	Rrp45	1.68126	0.0317
FBgn0015522	olf186-M	1.68126	0.0256
FBgn0041186	Slbp	1.67605	0.015
FBgn0259170	alpha-Man-Ia	1.67132	0.0327
FBgn0000479	dnc	1.67113	0.0186
FBgn0013750	Arf51F	1.66957	0.0265
FBgn0037301	Mms19	1.66854	0.026
FBgn0026418	Hsc70Cb	1.66666	0.0372
FBgn0061476	Zwilch	1.66599	0.0172
FBgn0030067	Rbm13	1.66563	0.0213
FBgn0051950	CG31950	1.66534	0.0166
FBgn0033688	Prp8	1.66483	0.0234
FBgn0014189	Hel25E	1.66352	0.0177
FBgn0024994	Csat	1.66272	0.0151
FBgn0029118	Sucb	1.66183	0.0184
FBgn0003268	rod	1.66055	0.0321
FBgn0030855	CG5800	1.65963	0.0303
FBgn0051054	CR31054	1.65943	0.0248
FBgn0032051	CG13097	1.65663	0.0306
FBgn0032198	eEF1delta	1.65619	0.0246
FBgn0034734	CG4554	1.65538	0.0237
FBgn0031875	CG3430	1.65346	0.0327
FBgn0025716	Bap55	1.65258	0.0352
FBgn0033548	CG7637	1.65081	0.0369
FBgn0034299	CG5757	1.65073	0.029
FBgn0266284	Ns3	1.65018	0.0172
FBgn0031227	CG3709	1.64902	0.0321
FBgn0267790	rump	1.64863	0.0181
FBgn0044324	Chro	1.64828	0.0222
FBgn0038183	CG9286	1.64729	0.0166
FBgn0000052	ade2	1.64665	0.0375
FBgn0028479	Mtpalpha	1.64639	0.0313
FBgn0027359	Tim8	1.64575	0.0221
FBgn0034282	Mapmodulin	1.64371	0.0477
FBgn0031643	CG3008	1.64251	0.0228
FBgn0020443	Elf	1.64108	0.0204
FBgn0030507	CG11164	1.64071	0.0321
FBgn0032340	Ge-1	1.6407	0.0172
FBgn0261789	SmD2	1.64012	0.0209
FBgn0038601	CG18600	1.63937	0.0192
FBgn0030451	CG15717	1.63936	0.0213
FBgn0038491	CG5292	1.63727	0.0171
FBgn0031868	Rat1	1.63662	0.0166
FBgn0260746	Ect3	1.63566	0.0452
FBgn0263916	Ent2	1.63451	0.0193
FBgn0010660	Nup214	1.63405	0.047
FBgn0037562	CG11671	1.63332	0.0171
FBgn0015245	Hsp60	1.63253	0.0367
FBgn0263133	ico	1.63104	0.0218
FBgn0034278	CG14488	1.63098	0.0237
FBgn0086532	Spt-I	1.63037	0.0302
FBgn0262742	Fas1	1.62942	0.02
FBgn0025457	Bub3	1.62901	0.017
FBgn0035978	UGP	1.62828	0.0373
FBgn0030678	CG11679	1.62661	0.0221
FBgn0037652	CG11980	1.62588	0.0279
FBgn0015271	Orc5	1.62558	0.0278
FBgn0037439	CG10286	1.62557	0.0314
FBgn0034897	Sesn	1.62507	0.04
FBgn0036340	SRm160	1.62467	0.0195

## Sheet: Table S5
GO term (Biological process)	adj.P.Val	Matches
cellular amino acid metabolic process [GO:0006520]	7.84e-07	24
amino acid activation [GO:0043038]	2.16e-06	12
tRNA aminoacylation for protein translation [GO:0006418]	3.1e-06	12
tRNA aminoacylation [GO:0043039]	3.1e-06	12
single-organism metabolic process [GO:0044710]	3.48e-06	110
carboxylic acid metabolic process [GO:0019752]	2.41e-05	31
organic acid metabolic process [GO:0006082]	2.9e-05	32
oxoacid metabolic process [GO:0043436]	2.9e-05	32
single-organism biosynthetic process [GO:0044711]	0.000539	39
glutathione metabolic process [GO:0006749]	0.000731	10
cellular modified amino acid metabolic process [GO:0006575]	0.000791	13
small molecule metabolic process [GO:0044281]	0.00111	54
tRNA metabolic process [GO:0006399]	0.00149	13
organic anion transport [GO:0015711]	0.00228	13
small molecule biosynthetic process [GO:0044283]	0.00358	15
cellular amino acid biosynthetic process [GO:0008652]	0.00394	8
sulfur compound metabolic process [GO:0006790]	0.00411	14
cellular lipid metabolic process [GO:0044255]	0.00472	22
nitrogen compound transport [GO:0071705]	0.0086	17
branched-chain amino acid transport [GO:0015803]	0.00965	3
leucine transport [GO:0015820]	0.00965	3
leucine import [GO:0060356]	0.00965	3
organic acid transport [GO:0015849]	0.0101	10
carboxylic acid transport [GO:0046942]	0.0101	10
alpha-amino acid biosynthetic process [GO:1901607]	0.0128	7
lipid metabolic process [GO:0006629]	0.0128	27
organic acid biosynthetic process [GO:0016053]	0.0247	10
carboxylic acid biosynthetic process [GO:0046394]	0.0247	10
amino acid transport [GO:0006865]	0.0247	8
anion transport [GO:0006820]	0.0346	13
alpha-amino acid metabolic process [GO:1901605]	0.0386	11
pigment metabolic process [GO:0042440]	0.0456	12

## Sheet: Table S6
GO term (Biological process)	adj.P.Val	Matches
organonitrogen compound metabolic process [GO:1901564]	2.28e-06	128
cellular amide metabolic process [GO:0043603]	3.22e-05	86
glutathione metabolic process [GO:0006749]	4.87e-05	14
peptide metabolic process [GO:0006518]	6.1e-05	83
spindle elongation [GO:0051231]	7.57e-05	18
mitotic spindle elongation [GO:0000022]	8.17e-05	18
cellular amino acid metabolic process [GO:0006520]	8.17e-05	26
single-organism metabolic process [GO:0044710]	8.27e-05	155
tRNA aminoacylation for protein translation [GO:0006418]	0.000143	12
tRNA aminoacylation [GO:0043039]	0.000143	12
amino acid activation [GO:0043038]	0.00016	12
cellular modified amino acid metabolic process [GO:0006575]	0.000275	17
sulfur compound metabolic process [GO:0006790]	0.000387	20
organonitrogen compound biosynthetic process [GO:1901566]	0.000531	89
multicellular organism aging [GO:0010259]	0.00104	24
aging [GO:0007568]	0.00165	24
response to stress [GO:0006950]	0.00218	92
determination of adult lifespan [GO:0008340]	0.00228	23
small molecule metabolic process [GO:0044281]	0.00277	75
translation [GO:0006412]	0.00352	68
amide biosynthetic process [GO:0043604]	0.00352	72
carboxylic acid metabolic process [GO:0019752]	0.00536	35
organic acid metabolic process [GO:0006082]	0.00571	36
oxoacid metabolic process [GO:0043436]	0.00571	36
centrosome duplication [GO:0051298]	0.00583	15
JNK cascade [GO:0007254]	0.00607	13
stress-activated MAPK cascade [GO:0051403]	0.00837	13
peptide biosynthetic process [GO:0043043]	0.01	69
centrosome cycle [GO:0007098]	0.0109	16
small molecule biosynthetic process [GO:0044283]	0.0116	18
stress-activated protein kinase signaling cascade [GO:0031098]	0.0119	13
single-organism biosynthetic process [GO:0044711]	0.0153	48
lipid metabolic process [GO:0006629]	0.0156	37
metabolic process [GO:0008152]	0.0163	328
organic acid transport [GO:0015849]	0.0187	12
carboxylic acid transport [GO:0046942]	0.0187	12
amino acid transport [GO:0006865]	0.019	10
response to iron ion [GO:0010039]	0.0203	3
branched-chain amino acid transport [GO:0015803]	0.0203	3
leucine transport [GO:0015820]	0.0203	3
leucine import [GO:0060356]	0.0203	3
programmed cell death involved in cell development [GO:0010623]	0.0204	19
programmed cell death [GO:0012501]	0.022	32
organic anion transport [GO:0015711]	0.027	14
cellular process [GO:0009987]	0.0382	421
response to decreased oxygen levels [GO:0036293]	0.0389	11
amino acid transmembrane transport [GO:0003333]	0.0404	8
cellular amino acid biosynthetic process [GO:0008652]	0.0404	8
cell death [GO:0008219]	0.0434	34
response to oxygen levels [GO:0070482]	0.0437	11
sleep [GO:0030431]	0.0479	17

## Sheet: Table S7
GO term (Biological process)	adj.P.Val	Matches
ribosome biogenesis [GO:0042254]	5.3e-29	29
ribonucleoprotein complex biogenesis [GO:0022613]	1.12e-22	29
nervous system development [GO:0007399]	4.13e-17	81
rRNA processing [GO:0006364]	9.14e-17	17
neurogenesis [GO:0022008]	9.19e-17	74
rRNA metabolic process [GO:0016072]	1.99e-16	17
system development [GO:0048731]	5.16e-15	97
cellular response to starvation [GO:0009267]	1.59e-13	20
cellular response to nutrient levels [GO:0031669]	2.14e-13	20
cellular response to extracellular stimulus [GO:0031668]	2.88e-13	20
cellular response to external stimulus [GO:0071496]	8.37e-13	20
cell differentiation [GO:0030154]	2.62e-12	90
cellular developmental process [GO:0048869]	1.05e-11	91
response to starvation [GO:0042594]	1.1e-11	22
multicellular organism development [GO:0007275]	5.19e-11	104
single-multicellular organism process [GO:0044707]	2.74e-10	110
response to nutrient levels [GO:0031667]	3.37e-10	22
response to extracellular stimulus [GO:0009991]	3.95e-10	22
ncRNA processing [GO:0034470]	1.81e-09	17
anatomical structure development [GO:0048856]	1.03e-08	108
developmental process [GO:0032502]	2.11e-08	111
single-organism developmental process [GO:0044767]	2.57e-08	110
cellular component biogenesis [GO:0044085]	4.04e-08	48
polytene chromosome puffing [GO:0035079]	4.25e-08	6
heat shock-mediated polytene chromosome puffing [GO:0035080]	4.25e-08	6
response to stress [GO:0006950]	2.18e-07	50
ncRNA metabolic process [GO:0034660]	2.91e-07	18
cellular response to stress [GO:0033554]	5.3e-07	33
response to heat [GO:0009408]	6.76e-07	13
cellular process [GO:0009987]	1.72e-06	165
ribosomal large subunit biogenesis [GO:0042273]	5.88e-06	5
response to temperature stimulus [GO:0009266]	1.12e-05	14
single-organism cellular process [GO:0044763]	1.4e-05	135
positive regulation of multicellular organism growth [GO:0040018]	5.24e-05	9
multicellular organismal process [GO:0032501]	0.000331	115
cellular component organization or biogenesis [GO:0071840]	0.000369	80
cellular response to heat [GO:0034605]	0.000416	6
regulation of multicellular organism growth [GO:0040014]	0.000728	9
RNA processing [GO:0006396]	0.000816	23
multicellular organism growth [GO:0035264]	0.00108	9
response to hypoxia [GO:0001666]	0.00132	8
single-organism process [GO:0044699]	0.00198	153
response to decreased oxygen levels [GO:0036293]	0.00204	8
response to oxygen levels [GO:0070482]	0.00219	8
nucleic acid metabolic process [GO:0090304]	0.00224	54
protein folding [GO:0006457]	0.00266	10
positive regulation of developmental process [GO:0051094]	0.00389	13
positive regulation of multicellular organismal process [GO:0051240]	0.00424	13
rRNA modification [GO:0000154]	0.00487	4
positive regulation of growth [GO:0045927]	0.00519	10
ribosomal subunit export from nucleus [GO:0000054]	0.00612	3
ribosome localization [GO:0033750]	0.00612	3
establishment of ribosome localization [GO:0033753]	0.00612	3
rRNA-containing ribonucleoprotein complex export from nucleus [GO:0071428]	0.00612	3
positive regulation of developmental growth [GO:0048639]	0.00748	9
response to external stimulus [GO:0009605]	0.00907	33
transcription from RNA polymerase I promoter [GO:0006360]	0.0111	4
cytoskeleton-dependent cytokinesis [GO:0061640]	0.0127	9
mitotic cytokinesis [GO:0000281]	0.0151	7
nucleocytoplasmic transport [GO:0006913]	0.0161	9
nuclear transport [GO:0051169]	0.0161	9
cytokinesis [GO:0000910]	0.0167	9
pre-replicative complex assembly involved in nuclear cell cycle DNA replication [GO:0006267]	0.0169	3
pre-replicative complex assembly [GO:0036388]	0.0169	3
pre-replicative complex assembly involved in cell cycle DNA replication [GO:1902299]	0.0169	3
DNA replication [GO:0006260]	0.0208	8
regulation of developmental process [GO:0050793]	0.0237	25
cold acclimation [GO:0009631]	0.0248	3
ribosome assembly [GO:0042255]	0.0248	3
ribosomal large subunit export from nucleus [GO:0000055]	0.0272	2
nucleobase-containing compound metabolic process [GO:0006139]	0.0301	56
RNA metabolic process [GO:0016070]	0.0314	45
nuclear DNA replication [GO:0033260]	0.0342	3
cellular aromatic compound metabolic process [GO:0006725]	0.035	58
RNA modification [GO:0009451]	0.0353	6
cell division [GO:0051301]	0.0375	15
heterocycle metabolic process [GO:0046483]	0.0426	57
response to abiotic stimulus [GO:0009628]	0.0459	18
regulation of transcription factor import into nucleus [GO:0042990]	0.0466	4
transcription factor import into nucleus [GO:0042991]	0.0466	4

## Sheet: Table S8
GO term (Biological process)	adj.P.Val	Matches
mitotic cell cycle [GO:0000278]	2.23e-34	95
mitotic cell cycle process [GO:1903047]	1.04e-32	87
cell cycle process [GO:0022402]	2.72e-29	102
cell cycle [GO:0007049]	3.6e-27	107
cellular component organization or biogenesis [GO:0071840]	1.61e-25	195
mitotic nuclear division [GO:0007067]	2.11e-23	58
organelle organization [GO:0006996]	3.1e-23	148
spindle organization [GO:0007051]	6.57e-22	50
macromolecular complex subunit organization [GO:0043933]	1.16e-21	105
DNA replication [GO:0006260]	1.46e-21	32
mitotic spindle organization [GO:0007052]	1.46e-21	46
microtubule cytoskeleton organization [GO:0000226]	2.42e-20	62
DNA metabolic process [GO:0006259]	2.47e-20	51
single-organism organelle organization [GO:1902589]	5.51e-20	114
nuclear division [GO:0000280]	5.84e-20	70
organelle fission [GO:0048285]	2.11e-19	70
single-organism cellular process [GO:0044763]	2.7e-19	278
microtubule-based process [GO:0007017]	3.93e-19	68
chromosome organization [GO:0051276]	6.63e-18	78
nervous system development [GO:0007399]	1.68e-17	124
cellular component biogenesis [GO:0044085]	4.71e-17	93
cellular component organization [GO:0016043]	5.11e-17	174
ribosome biogenesis [GO:0042254]	7.92e-17	25
protein complex subunit organization [GO:0071822]	1.54e-16	73
neurogenesis [GO:0022008]	3.62e-16	110
DNA-dependent DNA replication [GO:0006261]	5.92e-16	23
single-organism process [GO:0044699]	1.66e-15	313
cytoskeleton organization [GO:0007010]	1.71e-15	70
cell division [GO:0051301]	4.6e-15	46
ribonucleoprotein complex biogenesis [GO:0022613]	1.18e-14	28
nuclear chromosome segregation [GO:0098813]	3.82e-14	39
chromosome segregation [GO:0007059]	4.88e-14	40
regulation of mitotic cell cycle [GO:0007346]	1.33e-13	36
cellular process [GO:0009987]	1.59e-13	318
sister chromatid segregation [GO:0000819]	5.66e-13	33
macromolecular complex assembly [GO:0065003]	2.01e-12	51
nucleic acid metabolic process [GO:0090304]	2.09e-12	118
cytoskeleton-dependent cytokinesis [GO:0061640]	2.12e-12	25
mitotic sister chromatid segregation [GO:0000070]	2.14e-12	31
system development [GO:0048731]	4.14e-12	147
cellular response to stress [GO:0033554]	4.32e-12	59
nucleobase-containing compound metabolic process [GO:0006139]	5.44e-12	130
cytokinesis [GO:0000910]	5.57e-12	25
chromosome condensation [GO:0030261]	6.76e-12	17
heterocycle metabolic process [GO:0046483]	7.95e-12	133
regulation of cell cycle [GO:0051726]	1.28e-11	42
regulation of cell cycle process [GO:0010564]	3.17e-11	31
nucleocytoplasmic transport [GO:0006913]	3.5e-11	24
nuclear transport [GO:0051169]	3.5e-11	24
spindle assembly [GO:0051225]	4.1e-11	21
cellular aromatic compound metabolic process [GO:0006725]	5.21e-11	132
DNA replication initiation [GO:0006270]	5.36e-11	11
single-multicellular organism process [GO:0044707]	1.5e-10	185
organic cyclic compound metabolic process [GO:1901360]	1.92e-10	133
cell differentiation [GO:0030154]	1.93e-10	139
regulation of cell division [GO:0051302]	1.95e-10	21
protein localization to nucleus [GO:0034504]	1.98e-10	19
protein localization to organelle [GO:0033365]	2.93e-10	28
mitotic cytokinesis [GO:0000281]	3.05e-10	18
protein targeting to nucleus [GO:0044744]	5.19e-10	18
multicellular organism development [GO:0007275]	9.55e-10	168
cellular developmental process [GO:0048869]	2.04e-09	140
protein complex assembly [GO:0006461]	2.06e-09	41
protein complex biogenesis [GO:0070271]	2.39e-09	41
rRNA processing [GO:0006364]	3.02e-09	14
protein import into nucleus [GO:0006606]	3.71e-09	17
single-organism nuclear import [GO:1902593]	3.71e-09	17
single-organism cellular localization [GO:1902580]	3.8e-09	44
pre-replicative complex assembly involved in nuclear cell cycle DNA replication [GO:0006267]	3.81e-09	7
pre-replicative complex assembly [GO:0036388]	3.81e-09	7
pre-replicative complex assembly involved in cell cycle DNA replication [GO:1902299]	3.81e-09	7
cellular response to DNA damage stimulus [GO:0006974]	4.5e-09	36
DNA packaging [GO:0006323]	4.57e-09	25
nuclear import [GO:0051170]	4.59e-09	17
rRNA metabolic process [GO:0016072]	5.37e-09	14
establishment of protein localization to organelle [GO:0072594]	7.47e-09	24
mitotic cell cycle phase transition [GO:0044772]	8.79e-09	25
cell cycle phase transition [GO:0044770]	1.48e-08	25
nucleus organization [GO:0006997]	1.76e-08	17
DNA conformation change [GO:0071103]	2.11e-08	25
cell cycle checkpoint [GO:0000075]	2.12e-08	20
cellular response to starvation [GO:0009267]	3.09e-08	19
protein targeting [GO:0006605]	3.13e-08	24
mitotic spindle assembly [GO:0090307]	3.27e-08	14
single-organism developmental process [GO:0044767]	3.35e-08	186
anatomical structure development [GO:0048856]	3.81e-08	180
cellular response to nutrient levels [GO:0031669]	4.17e-08	19
regulation of mitotic nuclear division [GO:0007088]	4.76e-08	16
microtubule cytoskeleton organization involved in mitosis [GO:1902850]	5.48e-08	14
cellular response to extracellular stimulus [GO:0031668]	5.71e-08	19
cellular component assembly [GO:0022607]	6.2e-08	69
negative regulation of cell cycle [GO:0045786]	6.27e-08	22
negative regulation of mitotic cell cycle [GO:0045930]	6.87e-08	20
developmental process [GO:0032502]	8.11e-08	186
regulation of nuclear division [GO:0051783]	8.57e-08	16
nuclear DNA replication [GO:0033260]	9.04e-08	7
protein import [GO:0017038]	9.43e-08	17
cellular localization [GO:0051641]	1.1e-07	64
organelle assembly [GO:0070925]	1.16e-07	30
cellular protein localization [GO:0034613]	1.36e-07	36
cellular response to external stimulus [GO:0071496]	1.38e-07	19
response to nutrient levels [GO:0031667]	1.63e-07	25
mitotic chromosome condensation [GO:0007076]	1.72e-07	10
response to extracellular stimulus [GO:0009991]	1.99e-07	25
protein localization [GO:0008104]	2.3e-07	44
cellular macromolecule localization [GO:0070727]	2.71e-07	40
regulation of chromosome organization [GO:0033044]	4.45e-07	19
centromere complex assembly [GO:0034508]	4.98e-07	6
establishment of chromosome localization [GO:0051303]	5e-07	9
regulation of cell cycle phase transition [GO:1901987]	5.1e-07	21
regulation of mitotic cell cycle phase transition [GO:1901990]	5.1e-07	21
response to starvation [GO:0042594]	5.95e-07	22
SMAD protein import into nucleus [GO:0007184]	6.59e-07	7
centrosome organization [GO:0051297]	6.61e-07	20
mitotic cell cycle checkpoint [GO:0007093]	6.78e-07	17
macromolecule localization [GO:0033036]	7.33e-07	52
chromosome localization [GO:0050000]	7.66e-07	9
meiotic chromosome segregation [GO:0045132]	1.05e-06	15
cellular macromolecule metabolic process [GO:0044260]	1.17e-06	171
microtubule organizing center organization [GO:0031023]	1.18e-06	20
cell cycle DNA replication [GO:0044786]	1.18e-06	10
protein-DNA complex assembly [GO:0065004]	1.54e-06	18
nuclear pore organization [GO:0006999]	1.7e-06	6
negative regulation of cell cycle phase transition [GO:1901988]	1.88e-06	17
negative regulation of mitotic cell cycle phase transition [GO:1901991]	1.88e-06	17
response to stress [GO:0006950]	2.09e-06	74
chromatin organization [GO:0006325]	2.18e-06	41
establishment of localization in cell [GO:0051649]	2.48e-06	52
DNA amplification [GO:0006277]	2.62e-06	9
regulation of organelle organization [GO:0033043]	2.69e-06	30
meiotic cell cycle [GO:0051321]	3.08e-06	29
cellular metabolic process [GO:0044237]	5.52e-06	203
regulation of mitotic sister chromatid segregation [GO:0033047]	5.58e-06	10
negative regulation of cell cycle process [GO:0010948]	6.22e-06	17
regulation of sister chromatid segregation [GO:0033045]	7.39e-06	10
DNA biosynthetic process [GO:0071897]	7.39e-06	10
cellular nitrogen compound metabolic process [GO:0034641]	7.49e-06	143
meiotic cell cycle process [GO:1903046]	9.02e-06	28
mitotic cell cycle, embryonic [GO:0045448]	9.18e-06	11
spindle checkpoint [GO:0031577]	9.33e-06	7
negative regulation of mitotic sister chromatid segregation [GO:0033048]	9.33e-06	7
negative regulation of mitotic metaphase/anaphase transition [GO:0045841]	9.33e-06	7
negative regulation of metaphase/anaphase transition of cell cycle [GO:1902100]	9.33e-06	7
negative regulation of mitotic sister chromatid separation [GO:2000816]	9.33e-06	7
NLS-bearing protein import into nucleus [GO:0006607]	9.84e-06	5
multicellular organismal process [GO:0032501]	1.09e-05	208
DNA repair [GO:0006281]	1.53e-05	19
regulation of chromosome segregation [GO:0051983]	1.53e-05	10
negative regulation of sister chromatid segregation [GO:0033046]	1.54e-05	7
negative regulation of chromosome segregation [GO:0051985]	1.54e-05	7
cellular macromolecular complex assembly [GO:0034622]	1.64e-05	30
chromosome separation [GO:0051304]	1.68e-05	11
meiotic nuclear division [GO:0007126]	1.7e-05	27
eggshell chorion gene amplification [GO:0007307]	1.71e-05	8
protein-DNA complex subunit organization [GO:0071824]	2.25e-05	19
nitrogen compound metabolic process [GO:0006807]	2.86e-05	150
female meiotic division [GO:0007143]	2.88e-05	14
RNA processing [GO:0006396]	2.88e-05	37
ncRNA processing [GO:0034470]	2.88e-05	16
deoxyribonucleotide metabolic process [GO:0009262]	3.04e-05	5
negative regulation of proteasomal ubiquitin-dependent protein catabolic process [GO:0032435]	3.69e-05	7
negative regulation of mitotic nuclear division [GO:0045839]	3.69e-05	7
metaphase plate congression [GO:0051310]	3.69e-05	7
negative regulation of proteasomal protein catabolic process [GO:1901799]	3.69e-05	7
intracellular protein transport [GO:0006886]	3.8e-05	26
metaphase/anaphase transition of mitotic cell cycle [GO:0007091]	4.02e-05	9
regulation of mitotic sister chromatid separation [GO:0010965]	4.02e-05	9
regulation of proteasomal ubiquitin-dependent protein catabolic process [GO:0032434]	4.02e-05	9
metaphase/anaphase transition of cell cycle [GO:0044784]	4.02e-05	9
deoxyribonucleotide biosynthetic process [GO:0009263]	4.43e-05	4
protein localization to nuclear envelope [GO:0090435]	4.43e-05	4
establishment of protein localization [GO:0045184]	4.75e-05	30
chromatin modification [GO:0016568]	5.15e-05	25
G2/M transition of mitotic cell cycle [GO:0000086]	5.16e-05	14
negative regulation of protein catabolic process [GO:0042177]	5.28e-05	7
negative regulation of cell division [GO:0051782]	5.28e-05	7
negative regulation of nuclear division [GO:0051784]	5.28e-05	7
negative regulation of proteolysis involved in cellular protein catabolic process [GO:1903051]	5.28e-05	7
negative regulation of cellular protein catabolic process [GO:1903363]	5.28e-05	7
protein transport [GO:0015031]	5.95e-05	29
regulation of proteasomal protein catabolic process [GO:0061136]	6.24e-05	9
organelle localization [GO:0051640]	6.36e-05	24
cell cycle G2/M phase transition [GO:0044839]	9.74e-05	14
negative regulation of cellular catabolic process [GO:0031330]	0.0001	9
mitotic sister chromatid separation [GO:0051306]	0.0001	9
regulation of mitotic metaphase/anaphase transition [GO:0030071]	0.000102	8
regulation of metaphase/anaphase transition of cell cycle [GO:1902099]	0.000102	8
mitotic spindle assembly checkpoint [GO:0007094]	0.000102	6
spindle assembly checkpoint [GO:0071173]	0.000102	6
mitotic spindle checkpoint [GO:0071174]	0.000102	6
centrosome separation [GO:0051299]	0.000104	7
nuclear export [GO:0051168]	0.000115	10
mitotic centrosome separation [GO:0007100]	0.000143	5
kinetochore organization [GO:0051383]	0.000143	5
organic substance transport [GO:0071702]	0.000144	39
negative regulation of catabolic process [GO:0009895]	0.000149	9
regulation of proteolysis involved in cellular protein catabolic process [GO:1903050]	0.000149	9
regulation of cellular protein catabolic process [GO:1903362]	0.000149	9
nucleolus organization [GO:0007000]	0.000184	4
pyrimidine deoxyribonucleotide metabolic process [GO:0009219]	0.000184	4
2'-deoxyribonucleotide metabolic process [GO:0009394]	0.000184	4
deoxyribose phosphate metabolic process [GO:0019692]	0.000184	4
spindle midzone assembly [GO:0051255]	0.000184	4
kinetochore assembly [GO:0051382]	0.000184	4
DNA recombination [GO:0006310]	0.000224	12
NFAT protein import into nucleus [GO:0051531]	0.000232	6
regulation of NFAT protein import into nucleus [GO:0051532]	0.000232	6
positive regulation of NFAT protein import into nucleus [GO:0051533]	0.000232	6
centrosome cycle [GO:0007098]	0.00025	14
negative regulation of chromosome organization [GO:2001251]	0.000264	8
establishment of organelle localization [GO:0051656]	0.0003	21
regulation of protein catabolic process [GO:0042176]	0.000311	10
meiotic cytokinesis [GO:0033206]	0.000464	9
negative regulation of metabolic process [GO:0009892]	0.00049	44
DNA strand elongation involved in DNA replication [GO:0006271]	0.000499	4
DNA strand elongation [GO:0022616]	0.000499	4
single-organism metabolic process [GO:0044710]	0.000531	103
negative regulation of cellular metabolic process [GO:0031324]	0.000596	40
female meiosis chromosome segregation [GO:0016321]	0.000628	8
ncRNA metabolic process [GO:0034660]	0.000649	18
positive regulation of transcription factor import into nucleus [GO:0042993]	0.000675	6
negative regulation of biological process [GO:0048519]	0.000704	68
nuclear envelope organization [GO:0006998]	0.000717	5
histone modification [GO:0016570]	0.000723	17
negative regulation of cellular process [GO:0048523]	0.000911	62
covalent chromatin modification [GO:0016569]	0.000912	17
DNA integrity checkpoint [GO:0031570]	0.000916	12
cell cycle comprising mitosis without cytokinesis [GO:0033301]	0.000934	7
protein import into nucleus, docking [GO:0000059]	0.00101	3
pyrimidine deoxyribonucleotide biosynthetic process [GO:0009221]	0.00101	3
2'-deoxyribonucleotide biosynthetic process [GO:0009265]	0.00101	3
deoxyribose phosphate biosynthetic process [GO:0046385]	0.00101	3
meiotic spindle midzone assembly [GO:0051257]	0.00101	3
ribosomal large subunit biogenesis [GO:0042273]	0.00104	4
regulation of nucleocytoplasmic transport [GO:0046822]	0.00107	8
pseudouridine synthesis [GO:0001522]	0.00107	5
cellular response to stimulus [GO:0051716]	0.00116	92
positive regulation of protein import into nucleus [GO:0042307]	0.00119	6
positive regulation of protein localization to nucleus [GO:1900182]	0.00119	6
positive regulation of protein import [GO:1904591]	0.00119	6
ventral cord development [GO:0007419]	0.00121	11
ribonucleoprotein complex export from nucleus [GO:0071426]	0.0014	7
cytokinetic process [GO:0032506]	0.0015	8
negative regulation of macromolecule metabolic process [GO:0010605]	0.00151	41
pyrimidine nucleotide metabolic process [GO:0006220]	0.00156	5
ribonucleoprotein complex localization [GO:0071166]	0.00172	7
regulation of DNA replication [GO:0006275]	0.00201	6
regulation of transcription factor import into nucleus [GO:0042990]	0.00201	6
transcription factor import into nucleus [GO:0042991]	0.00201	6
regulation of mitotic cell cycle, embryonic [GO:0009794]	0.00224	5
macromolecule metabolic process [GO:0043170]	0.00246	177
mRNA transport [GO:0051028]	0.00253	7
positive regulation of nucleocytoplasmic transport [GO:0046824]	0.00255	6
regulation of cellular component organization [GO:0051128]	0.00264	41
DNA damage checkpoint [GO:0000077]	0.00284	11
meiosis I [GO:0007127]	0.00284	11
regulation of proteolysis [GO:0030162]	0.00299	13
syncytial blastoderm mitotic cell cycle [GO:0035186]	0.00319	6
regulation of mRNA splicing, via spliceosome [GO:0048024]	0.0032	10
single organism reproductive process [GO:0044702]	0.00324	68
regulation of cellular protein localization [GO:1903827]	0.00339	9
astral microtubule organization [GO:0030953]	0.00345	3
regulation of chromatin binding [GO:0035561]	0.00345	3
response to gamma radiation [GO:0010332]	0.00413	5
primary metabolic process [GO:0044238]	0.0049	198
DNA replication checkpoint [GO:0000076]	0.00508	4
regulation of cytokinesis [GO:0032465]	0.00508	4
mitotic DNA damage checkpoint [GO:0044773]	0.00542	10
mitotic DNA integrity checkpoint [GO:0044774]	0.00598	10
heterochromatin organization [GO:0070828]	0.006	6
regulation of RNA splicing [GO:0043484]	0.00733	10
single-organism biosynthetic process [GO:0044711]	0.00756	34
regulation of protein localization [GO:0032880]	0.00781	11
meiotic spindle organization [GO:0000212]	0.00798	7
positive regulation of protein transport [GO:0051222]	0.00798	7
DNA replication-independent nucleosome assembly [GO:0006336]	0.00798	3
DNA replication-independent nucleosome organization [GO:0034724]	0.00798	3
regulation of metabolic process [GO:0019222]	0.00827	83
peptidyl-amino acid modification [GO:0018193]	0.00827	19
regulation of catabolic process [GO:0009894]	0.00833	14
alternative mRNA splicing, via spliceosome [GO:0000380]	0.00837	9
regulation of alternative mRNA splicing, via spliceosome [GO:0000381]	0.00837	9
regulation of cellular catabolic process [GO:0031329]	0.00842	13
regulation of cellular protein metabolic process [GO:0032268]	0.0085	30
regulation of G2/M transition of mitotic cell cycle [GO:0010389]	0.00855	10
regulation of cell cycle G2/M phase transition [GO:1902749]	0.00855	10
positive regulation of establishment of protein localization [GO:1904951]	0.00889	7
spindle elongation [GO:0051231]	0.00929	10
RNA metabolic process [GO:0016070]	0.00952	76
regulation of protein metabolic process [GO:0051246]	0.00995	31
male meiosis cytokinesis [GO:0007112]	0.00997	6
positive regulation of intracellular protein transport [GO:0090316]	0.00997	6
regulation of macromolecule metabolic process [GO:0060255]	0.0102	75
pyrimidine nucleotide biosynthetic process [GO:0006221]	0.0103	4
regulation of mRNA processing [GO:0050684]	0.011	10
RNA modification [GO:0009451]	0.0112	8
organic substance metabolic process [GO:0071704]	0.0113	207
negative regulation of cellular protein metabolic process [GO:0032269]	0.0115	17
negative regulation of protein metabolic process [GO:0051248]	0.0115	17
positive regulation of cell cycle [GO:0045787]	0.0115	7
nucleic acid phosphodiester bond hydrolysis [GO:0090305]	0.0115	6
mitotic G2 DNA damage checkpoint [GO:0007095]	0.0119	9
G2 DNA damage checkpoint [GO:0031572]	0.0119	9
muscle organ development [GO:0007517]	0.0124	14
centrosome duplication [GO:0051298]	0.0128	10
regulation of mRNA metabolic process [GO:1903311]	0.0128	10
mitotic G2/M transition checkpoint [GO:0044818]	0.013	9
regulation of biological process [GO:0050789]	0.0131	141
positive regulation of mitotic cell cycle [GO:0045931]	0.0134	6
mitotic metaphase plate congression [GO:0007080]	0.0137	4
regulation of protein import into nucleus [GO:0042306]	0.0157	6
positive regulation of cellular protein localization [GO:1903829]	0.0157	6
regulation of protein import [GO:1904589]	0.0157	6
actomyosin contractile ring assembly [GO:0000915]	0.0161	5
cytoplasmic microtubule organization [GO:0031122]	0.0161	5
DNA endoreduplication [GO:0042023]	0.0161	5
actomyosin contractile ring organization [GO:0044837]	0.0161	5
negative regulation of proteolysis [GO:0045861]	0.0163	7
negative regulation of G2/M transition of mitotic cell cycle [GO:0010972]	0.0169	9
histone acetylation [GO:0016573]	0.0169	9
negative regulation of cell cycle G2/M phase transition [GO:1902750]	0.0169	9
response to ionizing radiation [GO:0010212]	0.0177	6
regulation of protein localization to nucleus [GO:1900180]	0.0177	6
regulation of protein targeting [GO:1903533]	0.0177	6
reproductive process [GO:0022414]	0.0178	71
assembly of actomyosin apparatus involved in cytokinesis [GO:0000912]	0.019	5
mRNA export from nucleus [GO:0006406]	0.019	5
mRNA-containing ribonucleoprotein complex export from nucleus [GO:0071427]	0.019	5
spindle assembly involved in meiosis [GO:0090306]	0.019	5
internal protein amino acid acetylation [GO:0006475]	0.0197	9
internal peptidyl-lysine acetylation [GO:0018393]	0.0197	9
peptidyl-lysine acetylation [GO:0018394]	0.0197	9
biological regulation [GO:0065007]	0.02	152
protein acetylation [GO:0006473]	0.0202	9
pyrimidine nucleoside triphosphate metabolic process [GO:0009147]	0.0207	3
cell separation after cytokinesis [GO:0000920]	0.0212	2
leading strand elongation [GO:0006272]	0.0212	2
deoxyribonucleoside monophosphate biosynthetic process [GO:0009157]	0.0212	2
deoxyribonucleoside monophosphate metabolic process [GO:0009162]	0.0212	2
pyrimidine deoxyribonucleoside monophosphate metabolic process [GO:0009176]	0.0212	2
pyrimidine deoxyribonucleoside monophosphate biosynthetic process [GO:0009177]	0.0212	2
deoxyribonucleoside diphosphate metabolic process [GO:0009186]	0.0212	2
deoxyribonucleoside triphosphate metabolic process [GO:0009200]	0.0212	2
pyrimidine deoxyribonucleoside triphosphate metabolic process [GO:0009211]	0.0212	2
astral microtubule nucleation [GO:0030954]	0.0212	2
regulation of protein phosphatase type 2A activity [GO:0034047]	0.0212	2
negative regulation of protein phosphatase type 2A activity [GO:0034048]	0.0212	2
protein targeting to nuclear inner membrane [GO:0036228]	0.0212	2
replication fork protection [GO:0048478]	0.0212	2
regulation of mitotic spindle organization [GO:0060236]	0.0212	2
regulation of spindle assembly [GO:0090169]	0.0212	2
regulation of spindle organization [GO:0090224]	0.0212	2
regulation of mitotic spindle assembly [GO:1901673]	0.0212	2
peptidyl-lysine modification [GO:0018205]	0.0212	12
intracellular transport [GO:0046907]	0.0215	35
spindle assembly involved in female meiosis [GO:0007056]	0.0217	4
positive regulation of cytoplasmic transport [GO:1903651]	0.0217	6
negative regulation of organelle organization [GO:0010639]	0.0226	8
single-organism intracellular transport [GO:1902582]	0.0237	33
regulation of cytoplasmic transport [GO:1903649]	0.0248	8
chromatin remodeling [GO:0006338]	0.0251	10
protein targeting to membrane [GO:0006612]	0.0251	5
regulation of intracellular protein transport [GO:0033157]	0.0263	7
regulation of transcriptional start site selection at RNA polymerase II promoter [GO:0001178]	0.0315	3
female meiosis I [GO:0007144]	0.0315	3
cell proliferation [GO:0008283]	0.0324	22
positive regulation of cell proliferation [GO:0008284]	0.0326	7
nucleobase-containing compound transport [GO:0015931]	0.0327	9
protein acylation [GO:0043543]	0.0333	10
regulation of cellular metabolic process [GO:0031323]	0.0333	75
regulation of binding [GO:0051098]	0.0344	4
nuclear migration [GO:0007097]	0.0346	5
pyrimidine-containing compound metabolic process [GO:0072527]	0.0346	5
gene silencing [GO:0016458]	0.0384	17
double-strand break repair [GO:0006302]	0.0395	7
RNA export from nucleus [GO:0006405]	0.0403	5
positive regulation of intracellular transport [GO:0032388]	0.0405	6
regulation of protein transport [GO:0051223]	0.0416	8
DNA-templated transcriptional start site selection [GO:0001173]	0.044	3
transcriptional start site selection at RNA polymerase II promoter [GO:0001174]	0.044	3
attachment of spindle microtubules to kinetochore [GO:0008608]	0.044	3
histone phosphorylation [GO:0016572]	0.044	3
macromolecule modification [GO:0043412]	0.0441	56
regulation of cellular process [GO:0050794]	0.0443	129
regulation of DNA metabolic process [GO:0051052]	0.0448	6
positive regulation of biological process [GO:0048518]	0.0451	56
regulation of molecular function [GO:0065009]	0.0459	19

## Sheet: Table S9
FBgn	GeneName	Fold increase	adj.P.Val
FBgn0019990	Gcn2	35.3777	1e-05
FBgn0027836	Dgp-1	22.8408	0.0102
FBgn0001258	ImpL3	12.986	0.0102
FBgn0259923	2004-09-01	10.5491	0.04077
FBgn0040609	CG3348	9.56918	0.01469
FBgn0050035	Tret1-1	8.20667	0.04438
FBgn0261560	Thor	7.01871	0.01097
FBgn0037391	CG2017	6.61318	0.01798
FBgn0039464	CG6330	6.3741	0.01613
FBgn0033978	Cyp6a23	6.37	0.02126
FBgn0040260	Ugt36Bc	6.23882	0.02209
FBgn0034647	pirk	6.22782	0.02848
FBgn0031461	daw	6.21211	0.01798
FBgn0034741	CG4269	5.94811	0.01469
FBgn0039109	CG10365	5.80243	0.01469
FBgn0001257	ImpL2	5.40766	0.02134
FBgn0020764	Alas	5.1799	0.0102
FBgn0036007	path	4.91875	0.01469
FBgn0001257	ImpL2	4.6833	0.02134
FBgn0082585	sprt	4.58874	0.01097
FBgn0039207	CG5789	4.57078	0.01798
FBgn0035346	CG1146	4.48506	0.04877
FBgn0033979	Cyp6a19	4.46913	0.02921
FBgn0016076	vri	4.30528	0.03862
FBgn0040299	Myo28B1	4.2623	0.01469
FBgn0052982	CG32982	4.24189	0.03824
FBgn0028509	CenG1A	4.21641	0.02653
FBgn0004635	rho	4.20358	0.02209
FBgn0015714	Cyp6a17	4.09811	0.02653
FBgn0029896	CG3168	4.08315	0.01798
FBgn0033153	Gadd45	4.07809	0.02047
FBgn0033980	Cyp6a20	4.07427	0.01703
FBgn0035968	Slc45-1	4.05691	0.0102
FBgn0043841	vir-1	4.03594	0.01798
FBgn0041184	Socs36E	3.98487	0.03505
FBgn0052115	CG32115	3.91739	0.02035
FBgn0261548	CG42666	3.8342	0.01613
FBgn0085443	spri	3.81382	0.01469
FBgn0033226	CG1882	3.75879	0.01798
FBgn0038516	P5cr-2	3.73998	0.01097
FBgn0028424	JhI-26	3.73331	0.01798
FBgn0035439	CG14961	3.6981	0.02929
FBgn0037222	CG14642	3.63863	0.01798
FBgn0039209	CG13624	3.57981	0.03037
FBgn0052103	CG32103	3.57274	0.01798
FBgn0063493	GstE7	3.54342	0.02235
FBgn0063492	GstE8	3.53825	0.01469
FBgn0050339	CG30339	3.50112	0.01613
FBgn0085443	spri	3.47747	0.01798
FBgn0033649	pyr	3.45158	0.02235
FBgn0031068	Alr	3.4038	0.01097
FBgn0038475	Keap1	3.39246	0.02209
FBgn0028425	JhI-21	3.3609	0.01863
FBgn0031589	CG3714	3.3341	0.0297
FBgn0013765	cnn	3.28026	0.01798
FBgn0001186	Hex-A	3.25635	0.03272
FBgn0010611	Hmgs	3.25145	0.03195
FBgn0264357	SNF4Agamma	3.24701	0.03257
FBgn0040259	Ugt86Da	3.23037	0.01469
FBgn0005660	Ets21C	3.21596	0.03397
FBgn0085443	spri	3.16501	0.01798
FBgn0041094	scyl	3.12685	0.03397
FBgn0020647	KrT95D	3.11699	0.02921
FBgn0031881	CG3476	3.11038	0.01798
FBgn0033391,FBgn0266486	CG8026,CG45085	3.10636	0.01799
FBgn0063491	GstE9	3.1046	0.01469
FBgn0037672	sage	3.09504	0.03419
FBgn0030482	CG1673	3.09452	0.0102
FBgn0040256	Ugt86Dd	3.07107	0.01798
FBgn0038854	CG7044	3.06402	0.01469
FBgn0036502	CG7841	3.01741	0.02134
FBgn0037852	Tpc1	3.00493	0.01611
FBgn0026063,FBgn0026064	KP78b,KP78a	2.95226	0.01469
FBgn0011705	rost	2.94829	0.02134
FBgn0014469	Cyp4e2	2.94317	0.01307
FBgn0086757	cbs	2.89331	0.01469
FBgn0039419	CG12290	2.86909	0.0356
FBgn0050285	CG30285	2.86876	0.02594
FBgn0028646	aralar1	2.85384	0.03195
FBgn0028646	aralar1	2.84652	0.02929
FBgn0024947	NTPase	2.83616	0.02235
FBgn0031213	galectin	2.80153	0.01798
FBgn0043364	cbt	2.80066	0.01798
FBgn0270926	AsnS	2.78084	0.02669
FBgn0032587	CG5953	2.78032	0.03828
FBgn0265991	Zasp52	2.76241	0.03778
FBgn0052369	CG32369	2.73981	0.03195
FBgn0263316	Mrp4	2.73089	0.01798
FBgn0010786	l(3)02640	2.72025	0.01863
FBgn0265623	Su(z)2,Su(z)2,Su(z)2	2.70585	0.04445
FBgn0040294	POSH	2.6989	0.02929
FBgn0261113	Xrp1	2.67197	0.02929
FBgn0000406	Cyt-b5-r	2.66123	0.02235
FBgn0024329	Mekk1	2.6439	0.01798
FBgn0086443	Aats-asn	2.61736	0.01798
FBgn0035049	Mmp1	2.6101	0.04061
FBgn0050340	CG30340	2.59994	0.03195
FBgn0039223	CG5805	2.59827	0.02929
FBgn0032512	CG9305	2.58654	0.01469
FBgn0013813	Dhc98D	2.56123	0.01447
FBgn0036764	CG5535	2.55175	0.02256
FBgn0004034	y	2.54215	0.02134
FBgn0013718	nuf	2.49706	0.02929
FBgn0050456	CG30456	2.47881	0.01683
FBgn0039431	plum	2.47299	0.0491
FBgn0026562	BM-40-SPARC	2.47046	0.01798
FBgn0260945	Atg1	2.4528	0.03487
FBgn0029689	CG6428	2.44429	0.01798
FBgn0037554	DNApol-iota	2.43325	0.02929
FBgn0266268	FeCH	2.41562	0.02848
FBgn0259935	CG42458	2.40984	0.0102
FBgn0033391,FBgn0266486	CG8026,CG45085	2.40286	0.01798
FBgn0261984	Ire1	2.40106	0.01798
FBgn0016715	Reg-2	2.3972	0.03151
FBgn0037533	CD98hc	2.39033	0.02594
FBgn0083969	CG34133	2.38449	0.0259
FBgn0061361,FBgn0061362	CG33786,CG33785	2.38178	0.02129
FBgn0033756	CG17760	2.37341	0.04066
FBgn0265140	Meltrin	2.36279	0.03217
FBgn0031307	MFS3	2.3527	0.0102
FBgn0033519	CG11825	2.33979	0.01798
FBgn0029664	CG10802	2.32936	0.02134
FBgn0031913	CG5958	2.32467	0.01469
FBgn0263929	jvl	2.32235	0.04411
FBgn0034312	CG10916	2.28754	0.04517
FBgn0028426	JhI-1	2.28256	0.03546
FBgn0036324	CG12520	2.26549	0.01798
FBgn0030357	Sclp	2.23864	0.04885
FBgn0040600	CG13631	2.2327	0.01469
FBgn0004390	RasGAP1	2.22962	0.03558
FBgn0263929	jvl	2.22506	0.03195
FBgn0033052	SCAP	2.21445	0.03982
FBgn0041710	yellow-f	2.20806	0.01097
FBgn0259834	out	2.20603	0.0102
FBgn0016926	Pino	2.19283	0.03982
FBgn0039108	CG10232	2.19264	0.03982
FBgn0031851	Aatf	2.18266	0.01798
FBgn0002922	nau	2.17655	0.04681
FBgn0033913	CG8468	2.17389	0.01798
FBgn0040237	bor	2.17077	0.02134
FBgn0002778	mnd	2.15868	0.02085
FBgn0037515	Sp7	2.15753	0.01798
FBgn0085431	CG34402	2.1506	0.02983
FBgn0010651	MFS14	2.14024	0.02921
FBgn0030904	upd2	2.12798	0.03397
FBgn0031263	Tspo	2.11672	0.01469
FBgn0086901	cv-c	2.10546	0.04681
FBgn0052280	CG32280	2.09965	0.04681
FBgn0029980	CG10778	2.098	0.01469
FBgn0266696		2.08286	0.02929
FBgn0011828	Pxn	2.08012	0.04681
FBgn0260965	CG42588	2.07915	0.03981
FBgn0259935	CG42458	2.07606	0.01469
FBgn0040236	c11.1	2.05214	0.04463
FBgn0033918	CG8531	2.0308	0.01798
FBgn0023214	edl	2.02075	0.04973
FBgn0050269,FBgn0050273	CG30269,CG30273	2.01073	0.02929
FBgn0004364	18w	2.01021	0.04411
FBgn0038842	hdly	1.99954	0.04154
FBgn0038852	HHEX	1.9926	0.03037
FBgn0031498	CG17260	1.98677	0.03862
FBgn0010803	Aats-trp	1.98347	0.02062
FBgn0031012	CG8051	1.98042	0.01798
FBgn0050100,FBgn0259718	CG30100,CG42372	1.97364	0.04463
FBgn0067779	dbr	1.96445	0.04163
FBgn0036176	CG7377	1.95605	0.01469
FBgn0050290,FBgn0260222	Ppcdc,CG42496	1.95046	0.01802
FBgn0039561	mfrn	1.94734	0.01802
FBgn0033387	CG8008	1.94524	0.03272
FBgn0085208,FBgn0029161	CG34179,slmo	1.94422	0.01469
FBgn0033988	pcs	1.93684	0.02802
FBgn0030797	CG13004	1.92214	0.02374
FBgn0038455	CG14907	1.92055	0.04514
FBgn0037743	CG8412	1.91394	0.01798
FBgn0002069	Aats-asp	1.9138	0.03575
FBgn0030588	CG9521	1.90625	0.0259
FBgn0001168	h	1.90476	0.04306
FBgn0024992	CG2658	1.90137	0.02831
FBgn0032002	CG8353	1.8978	0.04681
FBgn0027091	Aats-cys	1.88324	0.03778
FBgn0034793	asrij	1.88314	0.02929
FBgn0017456	Ubc84D	1.88258	0.02716
FBgn0034371	SP2637	1.87798	0.02235
FBgn0027493	AdSS	1.87207	0.02929
FBgn0033541	CG12934	1.87012	0.02929
FBgn0034138	RpS15	1.86937	0.04681
FBgn0037921	CG6808	1.86353	0.01798
FBgn0002643	mam	1.86318	0.04013
FBgn0034909	CG4797	1.86216	0.02848
FBgn0034094	Tsf3	1.859	0.02716
FBgn0031114	cactin	1.85267	0.03151
FBgn0037755	CG12945	1.8522	0.02235
FBgn0038973	Pebp1	1.8518	0.03907
FBgn0015623	Cpr	1.83892	0.01798
FBgn0040022	Set1	1.83437	0.04882
FBgn0063497	GstE3	1.83218	0.02716
FBgn0034858	eIF2B-delta	1.82001	0.02235
FBgn0035165	CG13887	1.81857	0.04681
FBgn0039006	Cyp6d4	1.81531	0.01798
FBgn0037926	Elp1	1.81221	0.03862
FBgn0038846	CG5697	1.80989	0.04077
FBgn0004456	mew	1.80983	0.03733
FBgn0035425	CG17746	1.80899	0.04324
FBgn0052500,FBgn0052857,FBgn0053502	CG32500,CG32857,CG33502	1.80355	0.02848
FBgn0263113	CG43370	1.80162	0.03907
FBgn0032805	CG10337	1.79763	0.04411
FBgn0014135	bnl	1.79497	0.02921
FBgn0037609	CG9773	1.78746	0.02585
FBgn0035407	Asciz	1.78211	0.03862
FBgn0033807	AQP	1.77429	0.02929
FBgn0001296	kar	1.76771	0.03178
FBgn0034402	CG15084	1.75645	0.03907
FBgn0029608	CG3091	1.75127	0.02653
FBgn0003721	Tm1	1.75071	0.04395
FBgn0083969	CG34133	1.74704	0.03546
		1.73615	0.03195
FBgn0027335	Rip11	1.73512	0.04484
FBgn0038107,FBgn0265083	CG17327,CG44194	1.72944	0.02585
FBgn0003308	ry	1.72274	0.02134
FBgn0020910	RpL3	1.71952	0.03195
FBgn0033889	CG6701	1.71649	0.04061
FBgn0050109	CG30109	1.71464	0.02134
FBgn0259224	CG42324	1.70816	0.03127
FBgn0032377	CG14937	1.70709	0.02848
FBgn0038107,FBgn0265083	CG17327,CG44194	1.70298	0.02983
FBgn0035023	ITP	1.70236	0.03862
FBgn0031969	pes	1.70209	0.02209
FBgn0033809	CG4630	1.68644	0.03778
FBgn0034184	CG9646	1.66742	0.02319
FBgn0266417	CG45057	1.66216	0.03397
FBgn0034951	CG3860	1.66057	0.03195
FBgn0023512	eIF2B-epsilon	1.66045	0.02256
FBgn0032694	MESR3	1.65841	0.04681
FBgn0033388	CG8046	1.65435	0.02831
FBgn0035512	Cpr64Ac	1.65253	0.0297
FBgn0029147	NtR	1.64807	0.02585
FBgn0030676	CG12379	1.64611	0.0259
FBgn0040398	CG14629	1.64271	0.03778
FBgn0261808	cu	1.63303	0.03195
FBgn0001149	GstD1	1.62779	0.04463

## Sheet: Table S10
FBgn	GeneName	Fold increase	adj.P.Val
FBgn0001258	ImpL3	297.918	0.002
FBgn0027836	Dgp-1	127.845	0.0021
FBgn0259923	2004-09-01	112.497	0.002
FBgn0040260	Ugt36Bc	102.842	0.002
FBgn0028940	Cyp28a5	97.7417	0.002
FBgn0000406	Cyt-b5-r	88.0308	0.002
FBgn0015037	Cyp4p1	87.2171	0.0031
FBgn0031307	MFS3	85.3593	0.002
FBgn0031461	daw	73.8401	0.002
FBgn0033978	Cyp6a23	73.5984	0.002
FBgn0040609	CG3348	70.4546	0.002
FBgn0033980	Cyp6a20	69.416	0.002
FBgn0034741	CG4269	68.5405	0.002
FBgn0003162	Pu	59.4631	0.002
FBgn0031689	Cyp28d1	51.3042	0.002
FBgn0019990	Gcn2	50.8497	0.002
FBgn0050035	Tret1-1	49.9589	0.002
FBgn0015714	Cyp6a17	49.6089	0.002
FBgn0039620	wat	44.6014	0.002
FBgn0029896	CG3168	43.12	0.002
FBgn0265185	CG44250	42.0724	0.002
FBgn0039315	CG13658	41.6497	0.002
FBgn0039464	CG6330	38.98	0.002
FBgn0033979	Cyp6a19	36.934	0.002
FBgn0010038	GstD2	32.5238	0.0023
FBgn0262475	bru-2	31.9574	0.0042
FBgn0033397	Cyp4p3	31.3143	0.0039
FBgn0004635	rho	31.037	0.0029
FBgn0001257	ImpL2	30.4061	0.002
FBgn0034647	pirk	30.2211	0.002
FBgn0038144	CG8870	29.3274	0.0025
FBgn0004034	y	29.0754	0.0021
FBgn0053542	upd3	28.7451	0.002
FBgn0265186	CG44251	28.5175	0.002
FBgn0038083	CG5999	28.4763	0.0081
FBgn0262475	bru-2	28.4367	0.002
FBgn0063493	GstE7	28.3722	0.0021
FBgn0038194	Cyp6d5	27.9579	0.002
FBgn0053542	upd3	27.5854	0.0021
FBgn0001223,FBgn0001228	Hsp22,Hsp67Bb	27.526	0.0047
FBgn0002733	E(spl)mbeta-HLH	27.4761	0.0021
FBgn0082585	sprt	26.803	0.002
FBgn0051029	CG31029	26.4191	0.0057
FBgn0035439	CG14961	26.3553	0.003
FBgn0040259	Ugt86Da	25.9288	0.0021
FBgn0259896	NimC1	25.0884	0.0044
FBgn0038516	P5cr-2	25.0859	0.002
FBgn0033153	Gadd45	24.682	0.0038
FBgn0031068	Alr	24.5937	0.0021
FBgn0260866	dnr1	24.5811	0.0022
FBgn0063492	GstE8	24.3408	0.0021
FBgn0034354	GstE11	24.0287	0.002
FBgn0050022	CG30022	22.9936	0.002
FBgn0030904	upd2	22.6267	0.002
FBgn0010397	LamC	22.4646	0.0024
FBgn0050285	CG30285	22.3763	0.002
FBgn0014031	Spat	22.2338	0.0029
FBgn0264542	CG43921	22.0939	0.002
FBgn0024947	NTPase	22.083	0.002
FBgn0032598	ChLD3	21.9857	0.0102
FBgn0033644	Tret1-2	21.7059	0.0121
FBgn0001257	ImpL2	21.5418	0.0021
FBgn0050340	CG30340	21.3662	0.0029
FBgn0033226	CG1882	21.3364	0.0024
FBgn0040299	Myo28B1	21.1338	0.0023
FBgn0030933	CG6470	20.8261	0.0021
FBgn0038952	CG7069	20.6522	0.002
FBgn0028424	JhI-26	20.6358	0.0021
FBgn0053126	NLaz	20.5185	0.0038
FBgn0259227	CG42327	20.155	0.002
FBgn0041087	wun2	20.1176	0.0084
FBgn0032726	CG10621	20.01	0.0031
FBgn0040262	Ugt36Ba	19.5512	0.0031
FBgn0041094	scyl	19.4043	0.002
FBgn0015034	Cyp4e1	19.2843	0.0088
FBgn0259935	CG42458	19.2147	0.002
FBgn0261260	mgl	18.6598	0.0023
FBgn0063491	GstE9	18.5636	0.0036
FBgn0014469	Cyp4e2	18.356	0.0025
FBgn0042206	GstD10	18.3286	0.0055
FBgn0003475	spir	18.2826	0.0025
FBgn0031469	CG18558	18.1737	0.0044
FBgn0042627	FASN2	18.1697	0.0043
FBgn0052982	CG32982	18.1294	0.0231
FBgn0058100	CR40100	18.0061	0.0028
FBgn0011706	rpr	17.8974	0.0035
FBgn0038143	CG9813	17.6794	0.0033
FBgn0035512	Cpr64Ac	17.6091	0.0023
FBgn0040299	Myo28B1	17.587	0.0297
FBgn0028509	CenG1A	17.5158	0.0105
FBgn0035948	CG5644	17.4794	0.0034
FBgn0053468	CG33468	17.4537	0.002
FBgn0039207	CG5789	17.4063	0.002
FBgn0051674	CG31674	17.2653	0.0045
FBgn0003930	snRNA:U4:39B	17.0505	0.003
FBgn0041160	comm2	17.0321	0.002
FBgn0038475	Keap1	16.7902	0.0034
FBgn0031589	CG3714	16.624	0.002
FBgn0085431	CG34402	16.6209	0.0038
FBgn0034396	CG15097	16.4549	0.0045
FBgn0011591	fng	16.4105	0.002
FBgn0040256	Ugt86Dd	16.318	0.0092
FBgn0037852	Tpc1	16.1601	0.0021
FBgn0001186	Hex-A	16.115	0.002
FBgn0085443	spri	16.0813	0.0025
FBgn0026063,FBgn0026064	KP78b,KP78a	15.8731	0.002
FBgn0032935	Atg18b	15.7451	0.003
FBgn0086355	Tpi	15.2267	0.0023
FBgn0261113	Xrp1	15.1003	0.0021
FBgn0037391	CG2017	15.0866	0.002
FBgn0033438	Mmp2	15.0151	0.0021
FBgn0031645	CG3036	14.8688	0.002
FBgn0038638	CG7702	14.7894	0.0042
FBgn0010611	Hmgs	14.5137	0.002
FBgn0086757	cbs	14.3832	0.0029
FBgn0003748	Treh	14.3782	0.0033
FBgn0033395	Cyp4p2	14.2193	0.0048
FBgn0036324	CG12520	14.1423	0.0053
FBgn0010042	GstD6	13.9955	0.0024
FBgn0016076	vri	13.8741	0.0096
FBgn0040319	Gclc	13.7588	0.0031
FBgn0032483	CG15482	13.504	0.0057
FBgn0020764	Alas	13.3893	0.0023
FBgn0014135	bnl	13.3301	0.0086
FBgn0010226	GstS1	13.266	0.0039
FBgn0050115	GEFmeso	13.1014	0.0021
FBgn0003071	Pfk	12.9321	0.0025
FBgn0037222	CG14642	12.7106	0.0024
FBgn0000064	Ald	12.5935	0.0023
FBgn0262007	CG42825	12.3904	0.0029
FBgn0033807	AQP	12.3715	0.0234
FBgn0001234	Hsromega	12.3243	0.0024
FBgn0040968,FBgn0259989	CG14933,CG42486	12.1969	0.0038
FBgn0039316	CG11893	12.035	0.0021
FBgn0250869	CG42240	11.9826	0.0031
FBgn0036150	Ir68a	11.8921	0.0031
FBgn0003053	peb	11.862	0.0154
FBgn0031881	CG3476	11.8309	0.0026
FBgn0031142	r-cup	11.8223	0.0031
FBgn0034187	CG6967	11.7928	0.0066
FBgn0041225	Gr94a	11.7894	0.0021
FBgn0010241	Mdr50	11.6011	0.0034
FBgn0015623	Cpr	11.4625	0.003
FBgn0052195	CG32195	11.4397	0.0034
FBgn0243512	puc	11.4299	0.0023
FBgn0026063,FBgn0026064	KP78b,KP78a	11.3866	0.0064
FBgn0039109	CG10365	11.3834	0.0023
FBgn0032330	Samuel	11.1877	0.0042
FBgn0266000	CG44774	11.1281	0.0036
FBgn0035146	CG13893	11.1128	0.0026
FBgn0050339	CG30339	11.064	0.0023
FBgn0037934	CG6830	11.0584	0.0039
FBgn0005660	Ets21C	11.0344	0.0088
FBgn0033302	Cyp6a14	10.9976	0.0081
FBgn0261560	Thor	10.9931	0.0042
FBgn0037750	Whamy	10.9031	0.0109
FBgn0027654	jdp	10.8778	0.0023
FBgn0001226	Hsp27	10.8181	0.004
FBgn0051975,FBgn0051976	CG31975,CG31976	10.6463	0.0023
FBgn0032252	loh	10.6263	0.0096
FBgn0265194	Trpm	10.5947	0.0038
FBgn0051324	CG31324	10.5706	0.0085
FBgn0038595	CG7142	10.4266	0.0039
FBgn0264979	CG4267	10.4194	0.0036
FBgn0037672	sage	10.4173	0.0023
FBgn0001987	Gli	10.3648	0.0036
FBgn0035982	CG4461	10.3219	0.0053
FBgn0039644	CG11897	10.2315	0.0024
FBgn0038037	Cyp9f2	10.1719	0.0043
FBgn0052865	alphagamma-element:CR32865	10.1506	0.0053
FBgn0051296	CG31296	10.1492	0.0023
FBgn0262169	magu	10.1376	0.0023
FBgn0015541	sda	10.1037	0.0041
FBgn0001225	Hsp26	10.082	0.0077
FBgn0005612	Sox14	10.0783	0.0033
FBgn0050502	fa2h	10.0216	0.0055
FBgn0033787	CG13321	9.92499	0.0265
FBgn0020307	dve	9.92328	0.0328
FBgn0028425	JhI-21	9.91903	0.0026
FBgn0029114	Tollo	9.91163	0.0039
FBgn0029664	CG10802	9.84437	0.0023
FBgn0033204	CG2065	9.84323	0.0049
FBgn0040837	CG8620	9.79577	0.0111
FBgn0261548	CG42666	9.79197	0.0078
FBgn0041184	Socs36E	9.79037	0.0039
FBgn0033304	Cyp6a13	9.66966	0.0024
FBgn0085370	Pde11	9.6418	0.0023
FBgn0050460	CG30460	9.62998	0.0037
FBgn0013984	InR	9.51872	0.003
FBgn0036502	CG7841	9.50671	0.0057
FBgn0011283	Obp28a	9.49833	0.0031
FBgn0037012	Rcd2	9.47349	0.0035
FBgn0033649	pyr	9.46816	0.0085
FBgn0038842	hdly	9.43555	0.0039
FBgn0015351	CG14906	9.38758	0.0024
FBgn0025692	CG3814	9.36175	0.009
FBgn0031012	CG8051	9.35206	0.0024
FBgn0031561	IM33	9.32664	0.0045
FBgn0032495	CG16820	9.31484	0.0036
FBgn0038484	CG5246	9.23755	0.0026
FBgn0038353	CG5399	9.16437	0.0088
FBgn0031142	r-cup	9.15139	0.0185
FBgn0261808	cu	9.10279	0.0042
FBgn0052512	CG32512	9.08564	0.0064
FBgn0001229	Hsp67Bc	9.0644	0.0082
FBgn0036851	CG14082	9.02921	0.0037
FBgn0000565	Eip71CD	9.01758	0.0024
FBgn0003209	raw	9.00636	0.0034
FBgn0262656	Myc	8.95209	0.0036
FBgn0038854	CG7044	8.93913	0.0029
FBgn0037151	CG7130	8.89436	0.0028
FBgn0010786	l(3)02640	8.89127	0.0036
FBgn0029723	Proc-R	8.85298	0.0036
FBgn0031910	CG15818	8.83301	0.0039
FBgn0051354,FBgn0013278,FBgn0013279	Hsp70Bbb,Hsp70Bc	8.8143	0.0109
FBgn0003328	scb	8.78464	0.0029
FBgn0036007	path	8.75307	0.0026
FBgn0013718	nuf	8.75026	0.003
FBgn0265045	Strn-Mlck	8.74039	0.0042
FBgn0051354,FBgn0013277,FBgn0013278,FBgn0013279	Hsp70Bbb,Hsp70Ba,Hsp70Bc	8.73337	0.0048
FBgn0085390	Dgk	8.66631	0.0028
FBgn0038354	CG5404	8.60056	0.0045
FBgn0022942	Cbp80	8.5985	0.0043
FBgn0029689	CG6428	8.58046	0.0048
FBgn0259227	CG42327	8.55479	0.0038
FBgn0003076	Pgm	8.54142	0.0025
FBgn0000565	Eip71CD	8.54029	0.0042
FBgn0037013	CG13250	8.53403	0.0027
FBgn0040294	POSH	8.53106	0.0029
FBgn0000395	cv-2	8.47607	0.0117
FBgn0034138	RpS15	8.44021	0.0042
FBgn0039419	CG12290	8.37572	0.0081
FBgn0035237	CG13917	8.36618	0.0032
FBgn0035124	ttm2	8.34273	0.003
FBgn0085443	spri	8.32153	0.003
FBgn0037515	Sp7	8.32021	0.0028
FBgn0013771	Cyp6a9	8.2423	0.0327
FBgn0031775	CG9150	8.23363	0.0081
FBgn0267792	rgr	8.19199	0.0028
FBgn0264357	SNF4Agamma	8.1841	0.0028
FBgn0003475	spir	8.1579	0.0195
FBgn0031257	CG4133	8.14968	0.0026
FBgn0038020	GstD9	8.07078	0.0026
FBgn0039006	Cyp6d4	8.04494	0.0031
FBgn0086443	Aats-asn	7.96663	0.0027
FBgn0043841	vir-1	7.95391	0.0163
FBgn0010223	Galphaf	7.9204	0.0031
FBgn0039255	CG13646	7.91187	0.0064
FBgn0264750	CG44008	7.89795	0.0082
FBgn0038897	CG5849	7.85719	0.0026
FBgn0026592	Fie	7.85633	0.0055
FBgn0039415	CG6142	7.83471	0.0054
FBgn0260632	dl	7.79636	0.004
FBgn0032603	CG17928	7.78677	0.0055
FBgn0032400	CG6770	7.74932	0.0046
FBgn0013275,FBgn0013276	Hsp70Aa,Hsp70Ab	7.73082	0.0073
FBgn0035165	CG13887	7.72695	0.0031
FBgn0040236	c11.1	7.65806	0.0031
FBgn0033821	CG10799	7.64473	0.0112
FBgn0016715	Reg-2	7.62054	0.0028
FBgn0034638	CG10433	7.61174	0.0031
FBgn0030357	Sclp	7.60447	0.0119
FBgn0028394	CG17834	7.56738	0.0048
FBgn0039223	CG5805	7.54172	0.0039
FBgn0033205	CG2064	7.54029	0.003
FBgn0013733	shot	7.52134	0.0038
FBgn0040261	Ugt36Bb	7.49919	0.0081
FBgn0032773	fon	7.49602	0.008
FBgn0050100,FBgn0259718	CG30100,CG42372	7.46722	0.0028
FBgn0001092	Gapdh2	7.45955	0.0029
FBgn0259736	CG42390	7.45247	0.031
FBgn0035868	CG7194	7.43934	0.0055
FBgn0063497	GstE3	7.39364	0.007
FBgn0263316	Mrp4	7.35243	0.0029
FBgn0052436	CG32436	7.30481	0.0043
FBgn0033214	CG1941	7.27479	0.0055
FBgn0004359	T48	7.24591	0.0044
FBgn0261570	CG42684	7.23729	0.008
FBgn0010408	RpS9	7.23018	0.0031
FBgn0003963	ush	7.22059	0.0031
FBgn0000036	nAChRalpha1	7.21968	0.0206
FBgn0033215	CG1942	7.18445	0.0056
FBgn0040765	luna	7.16562	0.0068
FBgn0260795	NaPi-III	7.1634	0.0079
FBgn0039621	CG14518	7.15521	0.0037
FBgn0025726	unc-13	7.13434	0.0038
FBgn0001145	Gs2	7.12473	0.0286
FBgn0032851	CG13970	7.11007	0.0035
FBgn0259734	CG42388	7.10597	0.0154
FBgn0000116	Argk	7.10072	0.0098
FBgn0263608	l(3)72Dr	7.06811	0.0043
FBgn0038973	Pebp1	7.05411	0.0046
FBgn0263929	jvl	7.01959	0.0196
FBgn0050147	Hil	6.97229	0.0036
FBgn0051676	CG31676	6.94982	0.0045
FBgn0000092	CG2650	6.94639	0.0036
FBgn0038014	CG10041	6.93654	0.0032
FBgn0004865	Eip78C	6.9253	0.0031
FBgn0035880	CG17352	6.90451	0.0077
FBgn0038466	CG8907	6.84241	0.0234
FBgn0261547	Exn	6.81341	0.0092
FBgn0032040	CG13386	6.79278	0.0108
FBgn0270926	AsnS	6.76159	0.0038
FBgn0037743	CG8412	6.75146	0.0032
FBgn0035359	CG1143	6.74288	0.0242
FBgn0038682	CG5835	6.72907	0.0048
FBgn0024236	foi	6.72381	0.0033
FBgn0265140	Meltrin	6.71085	0.0031
FBgn0265991	Zasp52	6.68689	0.0036
FBgn0016926	Pino	6.66129	0.0033
FBgn0033875	CG6357	6.6558	0.0039
FBgn0262975	cnc	6.65558	0.0033
FBgn0259834	out	6.65107	0.0052
FBgn0030065	CG12075	6.63614	0.007
FBgn0037341	CG12746	6.62839	0.0056
FBgn0031464	Duox	6.61699	0.0048
FBgn0035907	GstO1	6.61431	0.008
FBgn0029766	CG15784	6.60499	0.0036
FBgn0037130	Syn1	6.6021	0.0043
FBgn0034420	CG10737	6.58204	0.0041
FBgn0262742	Fas1	6.57555	0.004
FBgn0267336	Glut4EF	6.56287	0.0114
FBgn0029508	Tsp42Ea	6.55868	0.0119
FBgn0035438	PHGPx	6.55439	0.0039
FBgn0032681	CG10283	6.54722	0.0035
FBgn0000261	Cat	6.53771	0.0057
FBgn0032637	CG5050	6.52903	0.0042
FBgn0039108	CG10232	6.52449	0.0053
FBgn0004108	Nrt	6.51801	0.0036
FBgn0031518	CG3277	6.51474	0.0039
FBgn0005624	Psc	6.46372	0.0268
FBgn0015229	glec	6.43293	0.0255
FBgn0052040	CG32040	6.43177	0.0041
FBgn0085453	CG34424	6.40454	0.0033
FBgn0265991	Zasp52	6.38354	0.005
FBgn0029881	pigs	6.36676	0.0056
FBgn0001296	kar	6.36602	0.0039
FBgn0031907	CG5171	6.36279	0.0241
FBgn0052369	CG32369	6.33199	0.0038
FBgn0266445,FBgn0266450	CG45075,Kr-h1	6.3312	0.0035
FBgn0003231	ref(2)P,ref(2)P	6.29678	0.0054
FBgn0036764	CG5535	6.296	0.0033
FBgn0042135	CG18812	6.2839	0.0039
FBgn0052115	CG32115	6.27757	0.0032
FBgn0260965	CG42588	6.27264	0.0042
FBgn0045842	yuri	6.27206	0.0036
FBgn0035049	Mmp1	6.26665	0.0032
FBgn0261674	CG42709	6.25754	0.0068
FBgn0033645	CG13196	6.189	0.0061
FBgn0020647	KrT95D	6.17587	0.0059
FBgn0268063	ltl	6.15231	0.0457
FBgn0000083	AnxB9	6.1368	0.0095
FBgn0033033	scaf	6.13523	0.0049
FBgn0004509	Fur1	6.12398	0.0066
FBgn0037443	Dmtn	6.11937	0.0038
FBgn0262740	Evi5	6.09584	0.0038
FBgn0028540	CG9008	6.08332	0.0075
FBgn0025390	Mur2B	6.07522	0.0035
FBgn0037000	ZnT77C	6.06624	0.0039
FBgn0024329	Mekk1	6.06615	0.0053
FBgn0262740	Evi5	6.06096	0.0043
FBgn0053099	CG33099	6.03465	0.008
FBgn0047205	CR32385	6.02977	0.0266
FBgn0040028,FBgn0052819,FBgn0052820	CG17450,CG32819,CG32820	6.01912	0.0229
FBgn0031560	CG16713	6.00869	0.006
FBgn0087007	bbg	5.9892	0.0291
FBgn0035983	CG4080	5.98843	0.0057
FBgn0035049	Mmp1	5.98784	0.0052
FBgn0003943	Ubi-p63E	5.97958	0.0047
FBgn0261793	Trf2	5.97571	0.0039
FBgn0036176	CG7377	5.95135	0.0036
FBgn0000083	AnxB9	5.94329	0.0136
FBgn0033308	CG8736	5.93301	0.0263
FBgn0001149	GstD1	5.93115	0.0075
FBgn0031263	Tspo	5.92774	0.0036
FBgn0037609	CG9773	5.9257	0.0036
FBgn0005278	Sam-S	5.89789	0.0042
FBgn0031038,FBgn0031039	Tyler,Shawn	5.85416	0.0034
FBgn0031971	Sirup	5.84534	0.0049
FBgn0263929	jvl	5.84353	0.0181
FBgn0010651	MFS14	5.83284	0.0036
FBgn0039328	CHKov2	5.82835	0.0039
FBgn0039111	Plip	5.82029	0.0042
FBgn0266377	Pde8	5.80501	0.0135
FBgn0032805	CG10337	5.79127	0.0039
FBgn0031496	CG17258	5.78303	0.0082
FBgn0037071	CG7632	5.78151	0.0038
FBgn0033809	CG4630	5.73979	0.0225
FBgn0010039	GstD3	5.68497	0.0041
FBgn0022382	Pka-R2	5.68246	0.0127
FBgn0034136	DAT	5.67043	0.0047
FBgn0023524	CG3078	5.66423	0.0407
FBgn0035158	CG13895	5.6607	0.0048
FBgn0030695	PGRP-LE	5.65578	0.0199
FBgn0085390	Dgk	5.62955	0.044
FBgn0004858	elB	5.61771	0.0038
FBgn0034951	CG3860	5.61652	0.0038
FBgn0034476	Toll-7	5.61335	0.0043
FBgn0264978	Slh	5.59814	0.0077
FBgn0052745	CR32745	5.59803	0.0041
FBgn0010040	GstD4	5.59758	0.0214
FBgn0260003	Dys	5.59378	0.0039
FBgn0039056	CenB1A	5.59336	0.0036
FBgn0004919	gol	5.58772	0.0054
FBgn0013765	cnn	5.58771	0.0045
FBgn0033918	CG8531	5.57137	0.0041
FBgn0039492	CG6051	5.56531	0.0169
FBgn0038237	Pde6	5.56158	0.0071
FBgn0033981	Cyp6a21	5.54396	0.0197
FBgn0051975,FBgn0051976	CG31975,CG31976	5.53052	0.0056
FBgn0033469	CG12133	5.50201	0.0079
FBgn0051216	Naam	5.48911	0.0166
FBgn0266268	FeCH	5.47948	0.0057
FBgn0032601	yellow-b	5.47493	0.0177
FBgn0051659	CG31659	5.46197	0.0383
FBgn0027108	Inx2	5.46124	0.017
FBgn0036822	NijB	5.45767	0.0175
FBgn0037614,FBgn0037615	CG8116,CG11760	5.44943	0.0055
FBgn0034402	CG15084	5.43722	0.0045
FBgn0265042	Irk1	5.42915	0.0042
FBgn0040237	bor	5.42817	0.0039
FBgn0000083	AnxB9	5.39761	0.0046
FBgn0032512	CG9305	5.39455	0.0043
FBgn0032587	CG5953	5.38825	0.0043
FBgn0031851	Aatf	5.37081	0.0046
FBgn0034420	CG10737	5.37068	0.0075
FBgn0086901	cv-c	5.36587	0.0048
FBgn0037083	CG5656	5.35776	0.0095
FBgn0031213	galectin	5.35384	0.0041
FBgn0037686	RpL34b	5.34903	0.0048
FBgn0035591	CG4611	5.34275	0.0038
FBgn0004509	Fur1	5.34156	0.0042
FBgn0086901	cv-c	5.33402	0.0217
FBgn0260965	CG42588	5.33195	0.0141
FBgn0259935	CG42458	5.33188	0.0099
FBgn0039319	CG13659	5.32603	0.0113
FBgn0032889	CG9331	5.32436	0.0077
FBgn0034184	CG9646	5.30958	0.0039
FBgn0000489	Pka-C3	5.30956	0.0044
FBgn0265623	Su(z)2,Su(z)2,Su(z)2	5.30856	0.0066
FBgn0037560	CR18228	5.30143	0.0046
FBgn0261258	rgn	5.29077	0.0061
FBgn0003984	vn	5.28209	0.0217
FBgn0052117	CG32117	5.26465	0.043
FBgn0259735	CG42389	5.26305	0.0038
FBgn0010803	Aats-trp	5.21664	0.0047
FBgn0004852	Ac76E	5.21446	0.0039
FBgn0063449	Uhg2	5.20254	0.012
FBgn0040827	CG13315	5.20081	0.0251
FBgn0001297	kay	5.18394	0.0046
FBgn0011672	Mvl	5.17889	0.0058
FBgn0032901,FBgn0263996	sky,CG43739	5.17664	0.0038
FBgn0032494	CG5945	5.17117	0.0038
FBgn0259711	CG42365	5.16885	0.0038
FBgn0013773	Cyp6a22	5.15725	0.0255
FBgn0041092	tai	5.15393	0.0043
FBgn0005640	Eip63E	5.12322	0.0041
FBgn0039561	mfrn	5.12004	0.0043
FBgn0039431	plum	5.11872	0.0039
FBgn0033190	CG2137	5.11706	0.0057
FBgn0032264	Lip4	5.11682	0.0104
FBgn0259818	CG42399	5.07888	0.0091
FBgn0033756	CG17760	5.04514	0.0094
FBgn0259111	Ndae1	5.04382	0.0392
FBgn0030747	CG4301	5.0332	0.0185
FBgn0002069	Aats-asp	5.02995	0.0048
FBgn0016797	fz2	5.02901	0.0077
FBgn0263113	CG43370	5.01812	0.0126
FBgn0037363	Atg17	5.01565	0.0047
FBgn0259938	cwo	5.00728	0.0039
FBgn0085408	Shroom	4.98585	0.0132
FBgn0011672	Mvl	4.98338	0.0097
FBgn0050497,FBgn0266526	CG30497,CG45093	4.96758	0.0041
FBgn0039907	lgs	4.95373	0.0042
FBgn0033075	Pld	4.94669	0.0043
FBgn0259984	kuz	4.93795	0.0052
FBgn0030244	CG2157	4.93244	0.0063
FBgn0051710	CG31710	4.93123	0.0066
FBgn0020910	RpL3	4.93112	0.0057
FBgn0002931	net	4.92549	0.0039
FBgn0040377	Vha36-3	4.91176	0.0041
FBgn0266417	CG45057	4.90364	0.043
FBgn0029752	TrxT	4.89596	0.0049
FBgn0004364	18w	4.89255	0.0057
FBgn0030887	CG6867	4.89188	0.0057
FBgn0000568	Eip75B	4.88432	0.0097
FBgn0003162	Pu	4.87994	0.0044
FBgn0029980	CG10778	4.86815	0.0053
FBgn0002641	mal	4.85261	0.0045
FBgn0034312	CG10916	4.8482	0.0088
FBgn0038977	CG5376	4.83912	0.0064
FBgn0034644	CG10082	4.82938	0.0361
FBgn0031945	CG7191	4.82924	0.0081
FBgn0037554	DNApol-iota	4.8243	0.0057
FBgn0034420	CG10737	4.82312	0.0053
FBgn0014184	Oda	4.81601	0.0067
FBgn0261859	CG42788	4.8059	0.0056
FBgn0028646	aralar1	4.78435	0.0053
FBgn0039056	CenB1A	4.77727	0.0059
FBgn0025885	Inos	4.772	0.0042
FBgn0027493	AdSS	4.76707	0.0048
FBgn0259683	Ir40a	4.7583	0.0047
FBgn0023095	caps	4.75608	0.0048
FBgn0262579	Ect4	4.73707	0.0237
FBgn0036594	CG13047	4.73507	0.0057
FBgn0025808	Rad17	4.73422	0.0041
FBgn0036116	CG7888	4.72916	0.0048
FBgn0053469	CG33469	4.72016	0.0122
FBgn0262081	Csk	4.71362	0.0116
FBgn0024150	Ac78C	4.69567	0.0149
FBgn0259823	CG42404	4.67563	0.0054
FBgn0010114	hig	4.6657	0.0051
FBgn0013718	nuf	4.65877	0.0468
FBgn0001234	Hsromega	4.6577	0.0441
FBgn0038909	CG6569	4.64644	0.0103
FBgn0263241	Mocs1	4.63552	0.0058
FBgn0028646	aralar1	4.63068	0.0049
FBgn0003308	ry	4.62745	0.0164
FBgn0034629	Acox57D-d	4.61619	0.0317
FBgn0040850	CG15210	4.61116	0.0056
FBgn0026374	Rhp	4.60106	0.046
FBgn0261444	CG3638	4.59818	0.0125
FBgn0028494	CG6424	4.5868	0.0081
FBgn0026593	CG5707	4.58437	0.028
FBgn0034880	ItgaPS5	4.57964	0.0225
FBgn0037533	CD98hc	4.57691	0.0049
FBgn0028577	pUf68	4.57571	0.0049
FBgn0001224	Hsp23	4.56568	0.0171
FBgn0031974	CG12560	4.54986	0.0053
FBgn0013813	Dhc98D	4.54368	0.0081
FBgn0036165	chrb	4.53872	0.0267
FBgn0030797	CG13004	4.53065	0.0046
FBgn0040602	CG14545	4.52815	0.0079
FBgn0086347	Myo31DF	4.52131	0.0053
FBgn0031335	CG5565	4.5194	0.0169
FBgn0083969	CG34133	4.51439	0.0043
FBgn0039525	CG5646	4.51427	0.0081
FBgn0261984	Ire1	4.51125	0.0055
FBgn0031498	CG17260	4.51111	0.0043
FBgn0034858	eIF2B-delta	4.4995	0.005
FBgn0027660	blot	4.48741	0.0093
FBgn0031897	CG13784	4.48579	0.0042
FBgn0035039	CG3608	4.46943	0.0059
FBgn0022160	Gpo-1	4.43951	0.0055
FBgn0046687	Tre1	4.43679	0.0102
FBgn0033519	CG11825	4.43409	0.0088
FBgn0264776	CG44014	4.42863	0.0045
FBgn0028394	CG17834	4.42169	0.0081
FBgn0040305	MTF-1	4.41986	0.0086
FBgn0051777	CG31777	4.40387	0.005
FBgn0004370	Ptp10D	4.40095	0.0043
FBgn0003961	Uro	4.39953	0.0052
FBgn0039209	CG13624	4.39508	0.0053
FBgn0026160	tna	4.39096	0.0045
FBgn0038105	yellow-f2	4.38774	0.0082
FBgn0035023	ITP	4.38428	0.0135
FBgn0260400	elav	4.3733	0.0055
FBgn0036702	CG6512	4.36257	0.0049
FBgn0014018	Rel	4.35464	0.0068
FBgn0034219	mthl4	4.35316	0.0096
FBgn0030332	CG9360	4.34523	0.0058
FBgn0032002	CG8353	4.3339	0.0052
FBgn0001137	grk	4.32986	0.0057
FBgn0041710	yellow-f	4.32965	0.0059
FBgn0037616	CG8136	4.3294	0.0064
FBgn0038716	CG7342	4.31873	0.0111
FBgn0037614	CG8116	4.317	0.0057
FBgn0052660,FBgn0262687,FBgn0030357	CR32660,CR43157,Sclp	4.30369	0.0142
FBgn0023407	B4	4.29842	0.0076
FBgn0039321	CG10550	4.29106	0.0059
FBgn0262730	CG14446	4.28764	0.0055
FBgn0033268	Obp44a	4.28243	0.0143
FBgn0263106	DnaJ-1	4.26471	0.0064
FBgn0035529	Fdx2	4.26448	0.0055
FBgn0015040	Cyp9c1	4.26353	0.0054
FBgn0024992	CG2658	4.25941	0.0078
FBgn0031114	cactin	4.25037	0.0055
FBgn0020389	Papss	4.24981	0.0063
FBgn0086708	stv	4.24174	0.0477
FBgn0050290,FBgn0260222	Ppcdc,CG42496	4.23776	0.0074
FBgn0000003,FBgn0261504	7SLRNA:CR32864,7SLRNA:CR42652	4.23541	0.0057
FBgn0033541	CG12934	4.23289	0.0147
FBgn0038115	CG7966	4.23003	0.0066
FBgn0033988	pcs	4.22994	0.0062
FBgn0013772	Cyp6a8	4.22577	0.0064
FBgn0033391,FBgn0266486	CG8026,CG45085	4.21258	0.0055
FBgn0011259	Sema-1a	4.20386	0.0164
FBgn0032084	CG13101	4.20052	0.0183
FBgn0052572	CG32572	4.19612	0.0328
FBgn0264707	RhoGEF3	4.19481	0.0066
FBgn0037853	CG14696	4.19065	0.0053
FBgn0038455	CG14907	4.18336	0.0055
FBgn0283451	br	4.18302	0.0157
FBgn0015399	kek1	4.1668	0.0052
FBgn0260442	rhea	4.1658	0.0073
FBgn0261552	ps	4.15171	0.0054
FBgn0040153	l(1)G0469,l(1)G0469	4.14993	0.0254
FBgn0035407	Asciz	4.14896	0.0083
FBgn0037913	fabp	4.14837	0.0086
FBgn0036213	RpL10Ab	4.14027	0.0055
FBgn0033224	Nop17l	4.13886	0.0053
FBgn0032981	CG3635	4.12832	0.0078
FBgn0283451	br	4.1221	0.0058
FBgn0036777	CG7341	4.11646	0.0149
FBgn0052695	CG32695	4.11469	0.0048
FBgn0086901	cv-c	4.1102	0.0095
FBgn0041626,FBgn0062565	Or19a,Or19b	4.10963	0.0116
FBgn0036663	CG9674	4.10319	0.0052
FBgn0041180	Tep4	4.09971	0.0048
FBgn0039757	RpS7	4.09851	0.0067
FBgn0003920,FBgn0003922,FBgn0004191,FBgn0004192,FBgn0041720	snRNA:U2:14B,snRNA:U2:38ABa,snRNA:U2:34ABa,snRNA:U2:34ABb,snRNA:U2:34ABc	4.09804	0.0048
FBgn0050463	CG30463	4.08611	0.0053
FBgn0263113	CG43370	4.08087	0.049
FBgn0050109	CG30109	4.07879	0.0053
FBgn0266719	Unc-13-4B	4.07625	0.0217
FBgn0261461	RhoGAP18B	4.07423	0.0059
FBgn0025726	unc-13	4.07092	0.0048
FBgn0038257	smp-30	4.07029	0.0091
FBgn0263873	sick	4.06422	0.0419
FBgn0035977	PGRP-LF	4.05919	0.0088
FBgn0033798	CG15870	4.05834	0.0057
FBgn0051924	CG31924	4.05252	0.0162
FBgn0027610	Dic1	4.04861	0.0056
FBgn0051217	modSP	4.04404	0.0204
FBgn0034075	Asph	4.04303	0.0144
FBgn0063494	GstE6	4.0316	0.0094
FBgn0086346	ALiX	4.03026	0.0055
FBgn0016078	wun	4.02324	0.0072
FBgn0266410	CG45050	4.01388	0.0081
FBgn0061361,FBgn0061362	CG33786,CG33785	4.01142	0.005
FBgn0036056,FBgn0036057	CG6709,CG14164	4.00613	0.0058
FBgn0037548	CG7900	4.0051	0.0187
FBgn0067779	dbr	4.00351	0.0064
FBgn0051038	CG31038	4.00169	0.008
FBgn0035969	CG4476	3.9988	0.0082
FBgn0001220	Hsc70-5	3.98667	0.0057
FBgn0037486	CG14605	3.97873	0.0291
FBgn0050269,FBgn0050273	CG30269,CG30273	3.97306	0.0248
FBgn0051961	CG31961	3.97162	0.0077
FBgn0266707,FBgn0003371	CR45197,sgg	3.9678	0.0054
FBgn0266411	sima	3.96202	0.0055
FBgn0027087	Aats-his	3.95919	0.0064
FBgn0010313	corto	3.95226	0.0091
FBgn0035906	GstO2	3.95129	0.0108
FBgn0039543	CG12428	3.95015	0.0064
FBgn0029507	Tsp42Ed	3.94995	0.0076
FBgn0034793	asrij	3.94772	0.0053
FBgn0015774	NetB	3.94591	0.0096
FBgn0053514	CG33514	3.94318	0.0097
FBgn0053137	CG33137	3.94232	0.0262
FBgn0037076	ebd2	3.94111	0.0056
FBgn0051436	CG31436	3.93932	0.0292
FBgn0037525	CG17816	3.93716	0.0211
FBgn0015569	alpha-Est10	3.93108	0.0057
FBgn0031805	CG9505	3.92986	0.0097
FBgn0002778	mnd	3.92195	0.0072
FBgn0032456	MRP	3.91851	0.0058
FBgn0035770	pst	3.91115	0.0061
FBgn0261859	CG42788	3.90148	0.0077
FBgn0262870	axo	3.88222	0.0328
FBgn0035346	CG1146	3.87311	0.0052
FBgn0031086	fd19B	3.87301	0.006
FBgn0038953	CG18596	3.87019	0.0053
FBgn0038286	CG6966	3.8623	0.0068
FBgn0040022	Set1	3.85998	0.0057
FBgn0030048	CG12112	3.85944	0.0064
FBgn0036056,FBgn0036057	CG6709,CG14164	3.85758	0.0077
FBgn0266393,FBgn0264785	CR45033,Hph	3.85212	0.0183
FBgn0034797	nahoda	3.8518	0.0062
FBgn0031143	CG1532	3.84775	0.0059
FBgn0031516	CG9663	3.84349	0.0071
FBgn0260945	Atg1	3.83468	0.0096
FBgn0036896	wnd	3.82467	0.0055
FBgn0030749	AnxB11	3.82187	0.0057
FBgn0027091	Aats-cys	3.82067	0.0056
FBgn0039430	CG5455	3.81677	0.0153
FBgn0033303	Cyp6a15Psi	3.8147	0.0067
FBgn0011236	ken	3.81123	0.0058
FBgn0260747	CG5010	3.80687	0.0064
FBgn0026376	Rgl	3.80362	0.0057
FBgn0033917	CG8503	3.80349	0.007
FBgn0032908	CG9270	3.80054	0.0055
FBgn0265140	Meltrin	3.79632	0.0082
FBgn0035398	Cht7	3.78737	0.0071
FBgn0040904	CG15577	3.78728	0.012
FBgn0263773	fok	3.78684	0.0195
FBgn0003015	osk	3.78552	0.011
FBgn0052280	CG32280	3.7802	0.0057
FBgn0017456	Ubc84D	3.77907	0.0058
FBgn0031568	CG10019	3.77877	0.0398
FBgn0040900	CG17777	3.77553	0.0244
FBgn0025574	Pli	3.77297	0.0057
FBgn0031150	bves	3.76806	0.0323
FBgn0052815	CG32815	3.76778	0.0311
FBgn0051793	CG31793	3.76485	0.0057
FBgn0035211	CG2211	3.76417	0.0094
FBgn0053494	CG33494	3.75649	0.0077
FBgn0030748	Traf-like	3.75263	0.0238
FBgn0031016	kek5	3.7511	0.0063
FBgn0053970	CG33970	3.75028	0.046
FBgn0085453	CG34424	3.74612	0.0119
FBgn0039386	CG5948	3.74561	0.0199
FBgn0033052	SCAP	3.74353	0.0064
FBgn0016696	Pitslre	3.73629	0.0057
FBgn0030895	CG7135	3.73484	0.0091
FBgn0030994	HP1D3csd	3.73391	0.0066
FBgn0085423	CG34394	3.72783	0.0059
FBgn0267336	Glut4EF	3.72064	0.0134
FBgn0085432	pan	3.7186	0.0117
FBgn0033202	CG1339	3.71167	0.0059
FBgn0010488	NAT1	3.70637	0.0097
FBgn0035434	Drsl5	3.70384	0.0122
FBgn0031547	Sr-CIV	3.69625	0.0103
FBgn0264294	Cyt-b5	3.6926	0.0057
FBgn0038890	CG7956	3.69225	0.0077
FBgn0259714	DIP-epsilon	3.69122	0.0157
FBgn0266437	CG45067	3.68939	0.0138
FBgn0025185	az2	3.68736	0.0077
FBgn0039226	Ude	3.67688	0.0143
FBgn0016131	Cdk4	3.67493	0.0106
FBgn0000635	Fas2	3.67188	0.0063
FBgn0259174	Nedd4	3.66602	0.0056
FBgn0024913	Actbeta	3.65807	0.0087
FBgn0020248	stet	3.65803	0.0062
FBgn0031069	Pmp70	3.65779	0.0066
FBgn0034493	CG8908	3.65711	0.0094
FBgn0027570	Nep2	3.64839	0.0077
FBgn0085234	CG34205	3.64589	0.0058
FBgn0038337	CG6125	3.64507	0.0093
FBgn0264294	Cyt-b5	3.64077	0.0076
FBgn0000277	CecA2	3.63818	0.0082
FBgn0036752	Adgf-A	3.63694	0.0072
FBgn0029580	CG14778	3.62922	0.0059
FBgn0259228	C3G	3.61979	0.008
FBgn0025814	Mgstl	3.61932	0.0078
FBgn0010041	GstD5	3.61742	0.0199
FBgn0037327	PEK	3.61659	0.0081
FBgn0035533	Cip4	3.61592	0.0057
FBgn0003866	tsh	3.61476	0.0322
FBgn0037926	Elp1	3.61258	0.0143
FBgn0036101	NijA	3.61213	0.0149
FBgn0053056	CG33056	3.60933	0.0123
FBgn0051145	CG31145	3.60926	0.0135
FBgn0050015	CG30015	3.60889	0.0188
FBgn0036043	CG8177	3.60258	0.0069
FBgn0023526	CG2865	3.59545	0.0077
FBgn0264753	Rgk1	3.592	0.0131
FBgn0036279	Ncc69	3.58045	0.0096
FBgn0029608	CG3091	3.57475	0.0079
FBgn0040322	GNBP2	3.57406	0.0058
FBgn0010762	simj	3.57145	0.0063
FBgn0028426	JhI-1	3.56861	0.0076
FBgn0261461	RhoGAP18B	3.56817	0.0057
FBgn0000357	Cp18	3.56794	0.0097
FBgn0033633	CG7759	3.56776	0.0182
FBgn0034029	eIF2B-gamma	3.56637	0.0105
FBgn0032940	Mondo	3.56269	0.0077
FBgn0039633	CG11873	3.56135	0.0221
FBgn0261458	capt	3.55816	0.0141
FBgn0260857	Bet1	3.55808	0.0076
FBgn0031038,FBgn0031039	Tyler,Shawn	3.55283	0.0153
FBgn0034201	CG17290	3.55081	0.0097
FBgn0052529	Hers	3.5492	0.0063
FBgn0039277	CG13650	3.54685	0.0188
FBgn0032493	Mabi	3.54274	0.0185
FBgn0037755	CG12945	3.5404	0.0066
FBgn0004919	gol	3.53908	0.0252
FBgn0003933,FBgn0003934,FBgn0003935,FBgn0003936,FBgn0003938,FBgn0043021,FBgn0043022	snRNA:U5:14B,snRNA:U5:23D,snRNA:U5:34A,snRNA:U5:35D,snRNA:U5:63BC,snRNA:U5:38ABb,snRNA:U5:38ABa	3.53493	0.0064
FBgn0053300	Muc30E	3.53481	0.011
FBgn0011666	msi	3.52838	0.0061
FBgn0035904	GstO3	3.52765	0.0094
FBgn0037856	Leash	3.51449	0.0182
FBgn0020653	Trxr-1	3.51414	0.0077
FBgn0031037	CG14207	3.51308	0.0084
FBgn0000606	eve	3.50119	0.0091
FBgn0037239	CG11739	3.49948	0.0126
FBgn0031930	CG7025	3.49899	0.0113
FBgn0001247	Ide	3.49697	0.0144
FBgn0034999	CG3394	3.49422	0.0139
FBgn0085291,FBgn0037144	CR34262,CG7458	3.48835	0.0275
FBgn0028473	Non1	3.48739	0.0097
FBgn0032783	CG10237	3.48172	0.01
FBgn0032039	CG13385	3.47902	0.0192
FBgn0032824	CG13962	3.47629	0.021
FBgn0041210	HDAC4	3.46306	0.0078
FBgn0034532	CG13436	3.45707	0.0286
FBgn0041096	rols	3.45629	0.0324
FBgn0037293	CG12007	3.45456	0.0072
FBgn0001223,FBgn0001228	Hsp22,Hsp67Bb	3.45356	0.017
FBgn0033088	PGAP3	3.4508	0.0093
FBgn0034590	Magi	3.43894	0.0116
FBgn0039051	CG17109	3.42952	0.0101
FBgn0035309	CG15879	3.42836	0.018
FBgn0051044	CR31044	3.42597	0.0119
FBgn0015577	alpha-Est9	3.42467	0.0107
FBgn0026179	siz	3.42467	0.0102
FBgn0085438	CG34409	3.41512	0.0143
FBgn0031888	Pvf2	3.41447	0.0081
FBgn0036945	Ssk	3.41296	0.0156
FBgn0003933,FBgn0003934,FBgn0003935,FBgn0003936,FBgn0003938,FBgn0043021,FBgn0043022	snRNA:U5:14B,snRNA:U5:23D,snRNA:U5:34A,snRNA:U5:35D,snRNA:U5:63BC,snRNA:U5:38ABb,snRNA:U5:38ABa	3.40941	0.0094
FBgn0031929	CG18585	3.40726	0.0382
FBgn0030587	CG9522	3.40275	0.0086
FBgn0038613	Vha100-4	3.40007	0.0167
FBgn0000568	Eip75B	3.3994	0.01
FBgn0262614	pyd	3.39072	0.0092
FBgn0030683	CG8239	3.39023	0.0084
FBgn0003430	slp1	3.38702	0.007
FBgn0033387	CG8008	3.38686	0.0081
FBgn0019886	Letm1	3.38484	0.0084
FBgn0022029	l(2)k01209,l(2)k01209,l(2)k01209,l(2)k01209	3.38321	0.0084
FBgn0086901	cv-c	3.38113	0.0073
FBgn0013343	Syx1A	3.38004	0.0076
FBgn0085446	CG34417	3.37785	0.0294
FBgn0053363	5SrRNA-Psi:CR33363	3.36457	0.0175
FBgn0010222	Nmdmc	3.36143	0.0148
FBgn0264494	CG17646	3.35009	0.0136
FBgn0051352	Unc-115a	3.34046	0.0099
FBgn0003067,FBgn0266488	Pepck,CG45087	3.33581	0.0164
FBgn0014018	Rel	3.3318	0.0084
FBgn0032489	CG15480	3.33168	0.007
FBgn0029801	CG15771	3.33112	0.0091
FBgn0038107,FBgn0265083	CG17327,CG44194	3.3301	0.0077
FBgn0035871	BI-1	3.32988	0.0088
FBgn0037710	CG9393	3.32575	0.0081
FBgn0085384	CG34355	3.32312	0.0084
FBgn0083969	CG34133	3.32271	0.0179
FBgn0000017	Abl	3.32113	0.0084
FBgn0027079	Aats-val	3.32068	0.0134
FBgn0015222	Fer1HCH	3.32033	0.0084
FBgn0036493	CG7255	3.3153	0.0066
FBgn0052103	CG32103	3.31255	0.0072
FBgn0014877	Roe1	3.30929	0.0096
FBgn0028675	Sur	3.30915	0.0084
FBgn0034582	Cht9	3.30658	0.049
FBgn0259481	Mob2	3.30429	0.0136
FBgn0038851	dmrt93B	3.30241	0.0076
FBgn0262636	dati	3.30208	0.0391
FBgn0037513	pyd3	3.30054	0.0094
FBgn0000579	Eno	3.29539	0.007
FBgn0037341	CG12746	3.29264	0.0087
FBgn0267912	CanA-14F	3.29061	0.0071
FBgn0023214	edl	3.28158	0.0072
FBgn0259176	bun	3.27857	0.0118
FBgn0265487	mbl	3.27733	0.0181
FBgn0030189	CG2909	3.27634	0.0073
FBgn0034362	CG5323	3.27139	0.0081
FBgn0036428	Gbs-70E	3.26866	0.0186
FBgn0031906	CG5160	3.26601	0.0075
FBgn0265194	Trpm	3.25392	0.0122
FBgn0000567	Eip74EF	3.25102	0.0444
FBgn0026562	BM-40-SPARC	3.24501	0.0112
FBgn0032399	CG6785	3.2442	0.0084
FBgn0037698	CG16779	3.23656	0.0088
FBgn0028978	trbl	3.23451	0.0084
FBgn0030588	CG9521	3.2328	0.0323
FBgn0032032	CG17294	3.23154	0.0073
FBgn0033669	PI31	3.22904	0.007
FBgn0052017	CG32017	3.22856	0.0246
FBgn0040251	Ugt86Di	3.22622	0.0308
FBgn0031322	CG5001	3.22614	0.0209
FBgn0033159	Dscam1	3.22529	0.0079
FBgn0010352	Nc73EF	3.22338	0.0077
FBgn0036844	Mkp3	3.22326	0.0126
FBgn0034372,FBgn0259202	Gint3,CG42306	3.22319	0.0081
FBgn0264895	RapGAP1	3.22193	0.0096
FBgn0002643	mam	3.22092	0.0142
FBgn0037921	CG6808	3.2206	0.0072
FBgn0085438	CG34409	3.21823	0.0272
FBgn0035975	PGRP-LA	3.21706	0.0077
FBgn0010300	brat	3.2144	0.0134
FBgn0037016	CG13252	3.21365	0.0148
FBgn0051635	CG31635	3.21311	0.0073
FBgn0031474	CG2991	3.21193	0.0135
FBgn0031374	CG7337	3.21133	0.0254
FBgn0050052	Obp49a	3.2096	0.0097
FBgn0030310	PGRP-SA	3.20209	0.0078
FBgn0044419,FBgn0260458	Pmi,PGRP-LD	3.20005	0.0283
FBgn0000053	ade3	3.19995	0.0077
FBgn0000546	EcR	3.19781	0.0144
FBgn0026239	gukh	3.19757	0.0092
FBgn0005674	Aats-glupro	3.19459	0.0197
FBgn0039026	CG7029	3.19444	0.0187
FBgn0259242	CG42340	3.19364	0.0131
FBgn0035144	Kah	3.19323	0.0096
FBgn0034290	CG5773	3.19232	0.0428
FBgn0262473	Tl	3.19174	0.0157
FBgn0052500,FBgn0052857,FBgn0053502	CG32500,CG32857,CG33502	3.19051	0.021
FBgn0051810	CG31810	3.19046	0.0405
FBgn0024179	wit	3.17825	0.0093
FBgn0283451	br	3.1779	0.0105
FBgn0011705	rost	3.16535	0.0085
FBgn0038846	CG5697	3.16121	0.0344
FBgn0000808	gd	3.16046	0.0224
FBgn0035282	CNMa	3.15377	0.0349
FBgn0029970	Nek2	3.15218	0.0073
FBgn0266918	CG32486	3.14982	0.0134
FBgn0250823	gish	3.14495	0.0082
FBgn0015221	Fer2LCH	3.1442	0.0078
FBgn0053514	CG33514	3.14185	0.0108
FBgn0051961	CG31961	3.14128	0.0115
FBgn0023129	aay	3.14127	0.0107
FBgn0262109	CR42862	3.14109	0.01
FBgn0040212	Dhap-at	3.14006	0.0197
FBgn0266084	Fhos	3.13753	0.0092
FBgn0036814	CG14073	3.13442	0.0143
FBgn0052791	DIP-alpha	3.13312	0.0086
FBgn0087012	5-HT2A	3.13197	0.0206
FBgn0001085	fz	3.13187	0.0098
FBgn0040696	CG18675	3.13168	0.0247
FBgn0003933,FBgn0003934,FBgn0003935,FBgn0003936,FBgn0003938,FBgn0043021,FBgn0043022	snRNA:U5:14B,snRNA:U5:23D,snRNA:U5:34A,snRNA:U5:35D,snRNA:U5:63BC,snRNA:U5:38ABb,snRNA:U5:38ABa	3.13148	0.008
FBgn0053516	dpr3	3.12892	0.0166
FBgn0029573	CG14770	3.12326	0.0082
FBgn0063495	GstE5	3.12061	0.0116
FBgn0024321	NK7.1	3.11988	0.0104
FBgn0000723	FER	3.11872	0.0099
FBgn0036311	CG17666	3.11847	0.0096
FBgn0003016	osp	3.11846	0.022
FBgn0031745	rau	3.11829	0.0169
FBgn0031675	CG9121	3.11578	0.0102
FBgn0038407	CG6126	3.11489	0.0089
FBgn0032208	CG5604	3.11375	0.0088
FBgn0032638	SPH93	3.1125	0.0082
FBgn0033913	CG8468	3.11125	0.0143
FBgn0041243	Gr43a	3.1099	0.0095
FBgn0038028	CG10035	3.10734	0.0391
FBgn0039155	Kal1	3.10635	0.0152
FBgn0264495	gpp	3.10316	0.0098
FBgn0050108	CG30108	3.10175	0.0077
FBgn0025720	Ate1	3.10037	0.0089
FBgn0033785	Sans	3.09987	0.0418
FBgn0000644	Fcp3C	3.09902	0.0179
FBgn0265595	CG44422	3.09831	0.0147
FBgn0004397	Vinc	3.09759	0.0097
FBgn0010482	l(2)01289,l(2)01289,l(2)01289,l(2)01289,l(2)01289	3.09584	0.0077
FBgn0267408	AOX1	3.09207	0.0088
FBgn0000557	Ef1alpha100E	3.08666	0.0144
FBgn0050187	CG30187	3.08454	0.009
FBgn0263930	dally	3.08446	0.0086
FBgn0031258	CG4297	3.08316	0.0147
FBgn0031470	CG18557	3.07958	0.0302
FBgn0025866	CalpB	3.0738	0.0077
FBgn0030676	CG12379	3.07237	0.0088
FBgn0039213	atl	3.06613	0.0083
FBgn0027930	MP1	3.06206	0.0168
FBgn0033221	CG12825	3.05964	0.0187
FBgn0036877	CG9452	3.05929	0.0103
FBgn0041604	dlp	3.05697	0.0141
FBgn0038852	HHEX	3.05593	0.0079
FBgn0042696	NfI	3.05452	0.0161
FBgn0034371	SP2637	3.05321	0.0214
FBgn0033652	ths	3.05197	0.0141
FBgn0264270	Sxl	3.05165	0.0099
FBgn0085208,FBgn0029161	CG34179,slmo	3.05141	0.0143
FBgn0035412	CG14957	3.04882	0.0257
FBgn0036043	CG8177	3.0465	0.0186
FBgn0085399	CG34370	3.0456	0.0254
FBgn0001233	Hsp83	3.04272	0.0186
FBgn0003721	Tm1	3.0408	0.0081
FBgn0260795	NaPi-III	3.03868	0.0282
FBgn0261625	GLS	3.03632	0.0099
FBgn0017581	Lk6	3.03393	0.0084
FBgn0038849	CG7079	3.02893	0.0349
FBgn0011674	insc	3.0274	0.0343
FBgn0038149	GILT1	3.02606	0.0111
FBgn0036173	CG7394	3.02441	0.0085
FBgn0032085	CG9555	3.01882	0.022
FBgn0043458	CG12084	3.01764	0.011
FBgn0265274	Inx3	3.01544	0.0123
FBgn0033388	CG8046	3.01444	0.0089
FBgn0028903	CG13243	3.00816	0.0126
FBgn0266696	CG45186	2.9945	0.0164
FBgn0004583	ex	2.99437	0.0188
FBgn0039759	CG9733	2.9928	0.0436
FBgn0263413	mir-34,CR43459	2.9924	0.0081
FBgn0034162	CG6426	2.99201	0.0151
FBgn0039756	CG9743	2.99166	0.0163
FBgn0003721	Tm1	2.98729	0.0119
FBgn0033124	Tsp42Ec	2.98452	0.05
FBgn0028645	beat-Ib	2.98315	0.0173
FBgn0016754	sba	2.98284	0.0096
FBgn0031148	Cbs	2.98217	0.0094
FBgn0036993	CG5910	2.98215	0.0204
FBgn0053208	Mical	2.98069	0.0093
FBgn0033188	Drat	2.97822	0.0083
FBgn0015572	alpha-Est4	2.97606	0.0153
FBgn0040905	CG15578	2.97287	0.0164
FBgn0033518	Prx2540-2	2.97248	0.0084
FBgn0050324	CG30324	2.97036	0.0412
FBgn0014135	bnl	2.96839	0.0119
FBgn0034710	CG3292	2.96645	0.0091
FBgn0053208	Mical	2.96564	0.0096
FBgn0003015	osk	2.96252	0.0449
FBgn0034330	CG18107	2.95943	0.0117
FBgn0033799	GLaz	2.95835	0.0157
FBgn0034094	Tsf3	2.95595	0.0148
FBgn0011224	heph	2.95502	0.0112
FBgn0028956	mthl3	2.95439	0.0197
FBgn0033672	rho-7	2.95434	0.016
FBgn0015776	nrv1	2.95229	0.0084
FBgn0003463	sog	2.94888	0.0094
FBgn0261575	tobi	2.94872	0.0261
FBgn0039808	CG12071	2.94852	0.0296
FBgn0033212	LRR	2.94828	0.0092
FBgn0028988	Spn42Dd	2.94644	0.0221
FBgn0038376	Hmt-1	2.94621	0.0143
FBgn0034417	CG15117	2.94603	0.0163
FBgn0027081	Aats-thr	2.94236	0.0107
FBgn0033631	Sod3	2.93565	0.0211
FBgn0029137	Patsas	2.93294	0.0209
FBgn0001316	klar	2.93274	0.0097
FBgn0020304	drongo	2.9319	0.0095
FBgn0038341	AdamTS-A	2.92906	0.014
FBgn0033631	Sod3	2.9276	0.0467
FBgn0261556	CG42674	2.92533	0.0255
FBgn0002543	robo2	2.92474	0.015
FBgn0032486	CG5705	2.92356	0.0085
FBgn0267698	Pak	2.9184	0.0117
FBgn0027584	CG4757	2.91686	0.0252
FBgn0041111	lilli	2.91673	0.0088
FBgn0002577	m	2.91445	0.0243
FBgn0011656	Mef2	2.91412	0.0125
FBgn0038720	CG6231	2.91263	0.0268
FBgn0051075	CG31075	2.91032	0.0119
FBgn0261811	pico	2.90905	0.0133
FBgn0013469	klu	2.9042	0.0095
FBgn0036290	CG10638	2.90413	0.0114
FBgn0021760	chb	2.89995	0.0182
FBgn0030207	CG2887	2.89968	0.046
FBgn0035426	CG12078	2.89805	0.0323
FBgn0262689	CR43159	2.89685	0.009
FBgn0039637	CG11880	2.89596	0.0143
FBgn0032679	bsf	2.89329	0.0157
FBgn0267385	PyK	2.88919	0.0096
FBgn0085807,FBgn0085813	CR41590,18SrRNA-Psi:CR41602	2.88806	0.0255
FBgn0017558	Pdk	2.88184	0.0192
FBgn0031535	CG12795	2.88145	0.0209
FBgn0038966	pinta	2.88031	0.0161
FBgn0038107,FBgn0265083	CG17327,CG44194	2.87902	0.012
FBgn0033744	Dh44-R2	2.87605	0.0161
FBgn0027572	CG5009	2.87276	0.0136
FBgn0040309	Jafrac1	2.87081	0.0163
FBgn0010551	Phb2	2.86989	0.0097
FBgn0010051	Itp-r83A	2.86912	0.0217
FBgn0036449	bmm	2.8674	0.0104
FBgn0035575	CG7509	2.86103	0.0144
FBgn0259176	bun	2.8587	0.0148
FBgn0032225	CG5022	2.85539	0.0122
FBgn0011722	Tig	2.85539	0.0136
FBgn0026777	Rad23	2.84718	0.0112
FBgn0266696		2.84455	0.0148
FBgn0265998	Doa	2.8411	0.0097
FBgn0033982	Cyp317a1	2.83867	0.0448
FBgn0002643	mam	2.83769	0.0388
FBgn0040351	CG11638	2.83297	0.0367
FBgn0039290	CG13654	2.83261	0.0197
FBgn0261873	sdt	2.83222	0.0163
FBgn0085443	spri	2.83045	0.0123
FBgn0050357	CG30357	2.83019	0.0387
FBgn0039726	eIF2B-alpha	2.82668	0.0111
FBgn0034628	Acox57D-p	2.82465	0.0098
FBgn0020249	stck	2.81506	0.0112
FBgn0035626	lin-28	2.81355	0.0108
FBgn0036801	MYPT-75D	2.81279	0.013
FBgn0034583	CG10527	2.81145	0.0187
FBgn0263601	mib1	2.80891	0.0126
FBgn0283461	Drs	2.80677	0.0152
FBgn0030114	CG17754	2.80146	0.0096
FBgn0039632	Cul5	2.80077	0.0121
FBgn0038912	CG6656	2.79753	0.0201
FBgn0028490	CG31705	2.79555	0.0113
FBgn0260933	rempA	2.79536	0.0246
FBgn0050414	CG30414	2.79082	0.0161
FBgn0037714	CG9396	2.78598	0.0128
FBgn0019890	Smg5	2.78554	0.0112
FBgn0051266	CG31266	2.78538	0.0142
FBgn0031678	CG31918	2.78537	0.0144
FBgn0085425	CG34396	2.78535	0.0095
FBgn0260386	mtg	2.78518	0.0213
FBgn0052672	Atg8a	2.78454	0.0167
FBgn0087012	5-HT2A	2.78343	0.0195
FBgn0037960	mthl5	2.77628	0.0101
FBgn0261988	Gprk2	2.77593	0.0147
FBgn0050356	CG30356	2.77267	0.0096
FBgn0263395	hppy	2.76632	0.0286
FBgn0043841	vir-1	2.76501	0.0121
FBgn0013272	Gp150	2.76352	0.0126
FBgn0019662	qm	2.76107	0.0096
FBgn0033428	Updo	2.75828	0.0141
FBgn0023215	Mnt	2.7582	0.0097
FBgn0016013	Faa	2.74964	0.0114
FBgn0022700	Cht4	2.74705	0.0221
FBgn0260745	mfas	2.74521	0.0105
FBgn0028519	CG4500	2.7441	0.0108
FBgn0030770	CG13010	2.74234	0.0155
FBgn0033696	Cyp6g2	2.74182	0.0096
FBgn0052549	CG32549	2.74003	0.0119
FBgn0037936	CG6908	2.73968	0.0193
FBgn0031533	CG2772	2.73667	0.0295
FBgn0034870	CG13559	2.73137	0.013
FBgn0034175	ste24b	2.72862	0.0288
FBgn0038660	CG14291	2.72772	0.0144
FBgn0011769	Fdx1	2.72738	0.0169
FBgn0032801	CG10165	2.72607	0.0108
FBgn0000008	a	2.72176	0.0123
FBgn0267339	p38c	2.7206	0.0266
FBgn0040985	CG6115	2.71995	0.0118
FBgn0033889	CG6701	2.71786	0.0111
FBgn0037730	CG9444	2.7165	0.0198
FBgn0260658	CG42541	2.71238	0.0405
FBgn0001230	Hsp68	2.7118	0.0392
FBgn0050069	CG30069	2.70479	0.0126
FBgn0033483	egr	2.7041	0.0109
FBgn0032451	spict	2.69308	0.0198
FBgn0035497	CG14995	2.69046	0.0118
FBgn0003710	tipE	2.68978	0.014
FBgn0039280,FBgn0260229	Mocs2,CG42503	2.68942	0.0128
FBgn0035091	CG3829	2.68732	0.0106
FBgn0011274	Dif	2.68637	0.0176
FBgn0029999	CG1575	2.67908	0.0105
FBgn0053082	CG33082	2.67837	0.0195
FBgn0024238	Fim	2.67693	0.0144
FBgn0028341	l(1)G0232,l(1)G0232,l(1)G0232,l(1)G0232,l(1)G0232,l(1)G0232,l(1)G0232,l(1)G0232,l(1)G0232	2.67576	0.0126
FBgn0034007	ND-51L2	2.67255	0.0241
		2.67135	0.0111
FBgn0033638	CG9005	2.66983	0.0281
FBgn0003933,FBgn0003934,FBgn0003935,FBgn0003936,FBgn0003938,FBgn0043021,FBgn0043022	snRNA:U5:14B,snRNA:U5:23D,snRNA:U5:34A,snRNA:U5:35D,snRNA:U5:63BC,snRNA:U5:38ABb,snRNA:U5:38ABa	2.66619	0.0136
FBgn0003074	Pgi	2.66544	0.0166
FBgn0030505	NFAT	2.66224	0.0103
FBgn0004573	5-HT7	2.66059	0.0411
FBgn0027088	Aats-gly	2.65761	0.0167
FBgn0025628	CG4199	2.65575	0.0113
FBgn0052091	CG32091	2.65044	0.0126
FBgn0038485	CG5255	2.64099	0.0423
FBgn0044826	Pak3	2.63964	0.0108
FBgn0022709	Adk1	2.63835	0.0276
FBgn0028983	Spn55B	2.63682	0.0116
FBgn0027600	obst-B	2.6347	0.0346
FBgn0261353,FBgn0261381	Ccdc56,mtTFB1	2.63194	0.013
FBgn0023215	Mnt	2.6318	0.0155
FBgn0003888	betaTub60D	2.63164	0.0122
FBgn0263346	CG43427	2.62798	0.0345
FBgn0033095,FBgn0266525	CG3409,CG45092	2.6263	0.0136
FBgn0002569	Mal-A2	2.62486	0.0445
FBgn0035425	CG17746	2.62485	0.0122
FBgn0035694	CG13299	2.62477	0.0272
FBgn0030876	CG6762	2.62385	0.0148
FBgn0004509	Fur1	2.62088	0.0282
FBgn0004646	ogre	2.61874	0.0153
FBgn0262737	mub	2.61763	0.0157
FBgn0010114	hig	2.61258	0.0255
FBgn0037553	CG18249	2.61	0.0107
FBgn0000711	flw	2.60775	0.0221
FBgn0031116	CG1695	2.60763	0.018
FBgn0002891	mus205	2.60761	0.0128
FBgn0003204	ras	2.6067	0.0126
FBgn0045761	CHKov1	2.60651	0.0143
FBgn0086446	l(2)37Ce	2.6055	0.0119
FBgn0001223,FBgn0001228	Hsp22,Hsp67Bb	2.60523	0.038
FBgn0030418	CG4004	2.60164	0.0168
FBgn0035152	CG3386	2.59909	0.0182
FBgn0003731	Egfr	2.59354	0.012
FBgn0030929	CG15043	2.59021	0.0132
FBgn0033928	Arc2	2.58824	0.0132
FBgn0086690	Plp	2.58755	0.0476
FBgn0033728	Cpr49Ae	2.58621	0.0144
FBgn0262160	CG9932	2.58574	0.0129
FBgn0027569	cert	2.58368	0.0207
FBgn0037719	bocks	2.5823	0.0152
FBgn0037518	CG2641	2.58106	0.0142
FBgn0029696	CG15571	2.58042	0.0242
FBgn0030459	CG12723	2.57466	0.0407
FBgn0029856	CG11700	2.57103	0.0112
FBgn0030955	CG6891	2.56968	0.0143
FBgn0264562	Hr4	2.56912	0.02
FBgn0259735	CG42389	2.56274	0.0168
FBgn0051523	CG31523	2.56257	0.0117
FBgn0053087	LRP1	2.55695	0.0198
FBgn0037536	CG2698	2.55456	0.0214
FBgn0051151	wge	2.55195	0.0116
FBgn0263832	Rcd5	2.54979	0.0185
FBgn0029899	CG14438	2.54798	0.013
FBgn0264785	Hph	2.5464	0.0144
FBgn0023506	Es2	2.54591	0.0284
FBgn0267390	dop	2.54535	0.0121
FBgn0014011	Rac2	2.54534	0.016
FBgn0023525	CG3191	2.54421	0.0141
FBgn0020269	mspo	2.54364	0.0219
FBgn0036891	CG9372	2.54067	0.018
FBgn0001981	esg	2.53902	0.0298
FBgn0039118	CG10208	2.538	0.0154
FBgn0035360	CG1246	2.53678	0.0207
FBgn0262109	CR42862	2.53613	0.0124
FBgn0040092	lectin-46Cb	2.53111	0.0187
FBgn0039157	Myo95E	2.52981	0.0157
FBgn0037916	CG5342	2.52694	0.0344
FBgn0085354	CG34325	2.52634	0.0123
FBgn0035768	CG14834	2.52482	0.0177
FBgn0039101	CG16710	2.51962	0.0195
FBgn0046114	Gclm	2.51773	0.0134
FBgn0030670	Pis	2.51722	0.0409
FBgn0259878	Fs	2.51702	0.0236
FBgn0261671	tweek	2.51606	0.0272
FBgn0039102	SPE	2.51056	0.0183
FBgn0031051	Ranbp21	2.51011	0.0185
FBgn0036186	CG6071	2.5087	0.0128
FBgn0051542,FBgn0085306	CG31542,CG34277	2.50754	0.0334
FBgn0261553	CG42671	2.50631	0.0216
FBgn0003345	sd	2.5051	0.0154
FBgn0030697	CG8565	2.50476	0.039
FBgn0036488	CG6878	2.49847	0.0144
FBgn0004456	mew	2.49616	0.0225
		2.49511	0.017
FBgn0039066	EloA	2.49446	0.0178
FBgn0029629	eIF3ga	2.49355	0.0136
FBgn0026319	Traf4	2.49343	0.0174
FBgn0033437	CG12926	2.49276	0.0175
FBgn0000721	for	2.48859	0.0148
FBgn0035348	CG16758	2.48782	0.0212
FBgn0020278	loco	2.48228	0.0143
FBgn0034948	Gadd34	2.47569	0.0154
FBgn0000308	chic	2.473	0.0146
FBgn0001257	ImpL2	2.46292	0.0178
FBgn0035978	UGP	2.45691	0.0132
FBgn0038035	lig3	2.45677	0.0164
FBgn0020621	Pkn	2.44733	0.0223
FBgn0033337	CG8272	2.44363	0.0178
FBgn0033853	CG6145	2.4423	0.0257
FBgn0032350	CG6287	2.43903	0.0301
FBgn0053867,FBgn0051611,FBgn0053871,FBgn0053873,FBgn0053875,FBgn0053883,FBgn0053885,FBgn0053887,FBgn0053889,FBgn0053891,FBgn0053893,FBgn0053895,FBgn0053897,FBgn0053899,FBgn0053901,FBgn0053903,FBgn0053905,FBgn0053907,FBgn0053909	His-Psi:CR33867,His4:CG31611,His4:CG33871,His4:CG33873,His4:CG33875,His4:CG33883,His4:CG33885,His4:CG33887,His4:CG33889,His4:CG33891,His4:CG33893,His4:CG33895,His4:CG33897,His4:CG33899,His4:CG33901,His4:CG33903,His4:CG33905,His4:CG33907,His4:CG33909	2.43099	0.0181
FBgn0051864	Qtzl	2.43063	0.0213
FBgn0015591	AstA	2.43041	0.0194
FBgn0033391,FBgn0266486	CG8026,CG45085	2.42199	0.0136
FBgn0010287	Trf	2.42133	0.0144
FBgn0030026	sni	2.42129	0.0192
FBgn0034971	CG3209	2.42104	0.0208
FBgn0261552	ps	2.41588	0.0134
FBgn0262127	kibra	2.41418	0.0175
FBgn0013305	Nmda1	2.41307	0.0149
FBgn0020277	lush	2.41161	0.0329
FBgn0263220	Hk	2.41142	0.0153
FBgn0031644	CG15625	2.40994	0.0397
FBgn0024277	trio	2.4074	0.0204
FBgn0038251	Hexim	2.40645	0.0143
FBgn0264895	RapGAP1	2.40578	0.0155
FBgn0028430	He	2.40537	0.017
FBgn0026666	l(1)G0136,l(1)G0136	2.40473	0.0164
FBgn0039916	Ekar	2.4042	0.0384
FBgn0003396	shn	2.40197	0.0162
FBgn0030056	CG11284	2.4013	0.0182
FBgn0031897	CG13784	2.4012	0.0474
FBgn0031418	CG3609	2.3971	0.0147
FBgn0032140	CG13117	2.39649	0.0281
FBgn0262735	Imp	2.39489	0.0182
FBgn0034087	clu	2.39133	0.0143
FBgn0040398	CG14629	2.39089	0.0291
FBgn0031913	CG5958	2.39055	0.0364
FBgn0034067	CG8399	2.38537	0.0179
FBgn0063374	snoRNA:snR38:54Eb	2.38313	0.0341
FBgn0040028,FBgn0052819,FBgn0052820	CG17450,CG32819,CG32820	2.38304	0.024
FBgn0003321	sbr	2.38252	0.0144
FBgn0015025	CkIIalpha-i1	2.38233	0.0234
FBgn0037680	CG8121	2.38223	0.015
FBgn0267253	CG32700	2.37951	0.0314
FBgn0023512	eIF2B-epsilon	2.37837	0.049
FBgn0260223,FBgn0027360	CG42497,Tim10	2.37789	0.0209
FBgn0015376	cutlet	2.37671	0.0267
FBgn0023541	Cyp4d14	2.37548	0.0226
FBgn0260753	Pdfr	2.37541	0.0298
FBgn0037712	CG16789	2.37276	0.039
FBgn0029880	CG14443	2.37089	0.0214
FBgn0041585	olf186-F	2.36716	0.0167
FBgn0033904	CG18327	2.36636	0.0187
FBgn0036302	sowah	2.36465	0.0198
FBgn0038881	CG16791	2.36461	0.0178
FBgn0025874	Meics	2.3602	0.0154
FBgn0005630	lola	2.35961	0.0242
FBgn0035497	CG14995	2.35788	0.0167
FBgn0015754	Lis-1	2.35505	0.019
FBgn0032955	CG2201	2.35404	0.0337
FBgn0261574	kug	2.35081	0.0143
FBgn0039831	CG12054	2.34923	0.0308
FBgn0031538	CG3246	2.34902	0.0426
FBgn0035443	CG12010	2.34261	0.0209
FBgn0000250	cact	2.34258	0.0149
FBgn0020251	sfl	2.34172	0.0193
FBgn0032597	CG17904	2.34171	0.0178
FBgn0086690	Plp	2.34158	0.0235
FBgn0035805	CG7506	2.34001	0.0148
FBgn0032800	CG10137	2.33958	0.0363
FBgn0266376	CR45018	2.33945	0.0191
FBgn0261552	ps	2.33811	0.0144
FBgn0028916	CG33090	2.33774	0.02
FBgn0030816	CG16700	2.33756	0.0182
FBgn0038099	CG7091	2.33472	0.0211
FBgn0036152	CG6175	2.33159	0.021
FBgn0052666	Drak	2.32794	0.033
FBgn0004914	Hnf4	2.32778	0.0157
FBgn0039044	p53	2.32666	0.0163
FBgn0030114	CG17754	2.32665	0.02
FBgn0051279	CG31279	2.32494	0.0221
FBgn0031969	pes	2.3249	0.0302
FBgn0035239,FBgn0035240	CG18170,CG33791	2.32469	0.0295
FBgn0027086	Aats-ile	2.32147	0.0163
FBgn0028552	gammaSnap1	2.32055	0.0347
FBgn0004395	unk	2.31984	0.0239
FBgn0040843	CG15213	2.31739	0.0382
FBgn0044826	Pak3	2.31547	0.0261
FBgn0031299	CG4629	2.31504	0.0254
FBgn0030230	Rph	2.31448	0.0224
FBgn0035714	CG8549	2.30837	0.0265
FBgn0024943	PIP82	2.30633	0.0152
FBgn0034281	CG14490	2.30546	0.0195
FBgn0015801	Reg-5	2.30347	0.0215
FBgn0040600	CG13631	2.30333	0.0231
FBgn0022359	Sodh-2	2.3026	0.0484
FBgn0032702	CG10376	2.30229	0.0169
FBgn0261836	Msp300	2.30188	0.0188
FBgn0259211	grh	2.30113	0.0213
FBgn0034887	St1	2.30085	0.041
FBgn0266599	Hsc70-4	2.30002	0.0161
FBgn0261561	CG42675	2.29946	0.0164
FBgn0039025	Usp12-46	2.29943	0.0159
FBgn0032731	Swip-1	2.29634	0.0221
FBgn0004456	mew	2.29284	0.0211
FBgn0051694	CG31694	2.29247	0.0187
FBgn0266375	IP3K2	2.29134	0.0294
FBgn0010434	cora	2.29013	0.0153
FBgn0030574	CG9413	2.28693	0.045
FBgn0003983	Vm34Ca	2.28647	0.0221
FBgn0261606	RpL27A	2.28578	0.0154
FBgn0085408	Shroom	2.28337	0.0323
FBgn0027657	glob1	2.2792	0.0213
FBgn0050269,FBgn0050273	CG30269,CG30273	2.27893	0.0411
FBgn0032938	CG8671	2.27511	0.0166
FBgn0037556	CG9636	2.27383	0.0198
FBgn0266464	Nsf2	2.2734	0.0232
FBgn0025456	CREG	2.27271	0.0245
FBgn0264975	Nrg	2.27042	0.0255
FBgn0003310	S	2.26964	0.0163
FBgn0029795	CG15773	2.26794	0.0337
FBgn0261552	ps	2.26792	0.0221
FBgn0039387	MCO3	2.26747	0.0312
FBgn0005630	lola	2.26702	0.0238
FBgn0036138	CG14143	2.26701	0.0213
FBgn0000575	emc	2.26435	0.0213
		2.26249	0.0491
FBgn0026315	Ugt35a	2.26031	0.0291
FBgn0000370	crc	2.26013	0.0163
FBgn0039467	CG14253	2.25865	0.0268
FBgn0027609	morgue	2.25772	0.0166
FBgn0001291	Jra	2.2566	0.021
FBgn0032472	CG9928	2.25497	0.046
FBgn0036415	CG7768	2.25456	0.0294
FBgn0011592	fra	2.25355	0.0177
FBgn0027580	PCB	2.25232	0.0203
FBgn0259173	corn	2.25075	0.0197
FBgn0036273	CG10426	2.24754	0.0442
FBgn0003510,FBgn0003511	Sry-alpha,Sry-beta	2.24599	0.0247
FBgn0029944	Dok	2.24257	0.0187
FBgn0052170	CG32170	2.24247	0.0203
FBgn0030805	wus	2.24049	0.0184
FBgn0037636	CG9821	2.23955	0.0166
FBgn0259175	ome	2.23923	0.0421
FBgn0039325	CG10560	2.23779	0.0492
FBgn0038850	CG17279	2.23741	0.0333
FBgn0039972	CG17018	2.23694	0.017
FBgn0034196	CG15605	2.23596	0.0177
FBgn0040942	CG12643	2.23505	0.0235
FBgn0038683	CG11779	2.22473	0.0262
FBgn0004390	RasGAP1	2.22468	0.0172
FBgn0027578	CG14526	2.22448	0.0201
FBgn0038038	CG5167	2.2234	0.0169
FBgn0030858	IntS2	2.22011	0.0285
FBgn0020910	RpL3	2.22006	0.017
FBgn0010591	Sply	2.21982	0.0234
FBgn0030029	CG15343	2.21925	0.0376
FBgn0085386	CG34357	2.21876	0.0195
FBgn0027287	Gmap	2.21831	0.0173
FBgn0035424	CG11505	2.21794	0.0287
FBgn0026630	nes	2.21707	0.0167
FBgn0033927,FBgn0033926	CR10102,Arc1	2.21689	0.0382
FBgn0038244	CG7987	2.21413	0.0211
FBgn0034240	MESR4	2.21371	0.0208
FBgn0001104	Galphai	2.21363	0.0169
FBgn0022787	Hel89B	2.21211	0.0276
FBgn0027094	Aats-ala	2.21035	0.0224
FBgn0036665	CG13024	2.20847	0.02
FBgn0243513	cnir	2.20818	0.0198
FBgn0010225	Gel	2.20809	0.0179
FBgn0262081	Csk	2.20713	0.0279
FBgn0034335	GstE1	2.20643	0.047
FBgn0032474	DnaJ-H	2.20486	0.023
FBgn0030993	Mec2	2.20466	0.0259
FBgn0038223	Afti	2.20144	0.0199
FBgn0034650	NC2alpha	2.19996	0.0215
FBgn0063485,FBgn0264605	Lasp,CG43954	2.19945	0.0313
FBgn0264089	sli	2.19805	0.0364
FBgn0264574	Glut1	2.19714	0.0272
FBgn0051908	CG31908	2.19475	0.0185
FBgn0004860	ph-d	2.19149	0.0179
FBgn0051769	CG31769	2.19137	0.0355
FBgn0033458	CG18446	2.19013	0.0217
FBgn0052026	CG32026	2.18937	0.0245
FBgn0262872	milt	2.18899	0.0204
FBgn0034329	IM1	2.1881	0.0349
FBgn0026080	Tip60	2.18452	0.0198
FBgn0036492	Best3	2.1806	0.0249
FBgn0039590	CG10011	2.18029	0.0275
FBgn0035632	Ppat-Dpck	2.17998	0.0198
FBgn0041789	Pax	2.17834	0.0197
FBgn0035989	CG3967	2.17778	0.0296
FBgn0086779	step	2.17646	0.0202
FBgn0036576,FBgn0052152	CG5151,CG32152	2.17593	0.0198
FBgn0025641	DAAM	2.17458	0.0446
FBgn0035159	CG13896	2.17063	0.0463
FBgn0014037	Su(Tpl),Su(Tpl),Su(Tpl)	2.16824	0.0271
FBgn0051467	CG31467	2.16778	0.0201
FBgn0024732	Drep1	2.16776	0.0239
FBgn0030373	CG12721	2.16654	0.0179
FBgn0261649	tinc	2.16641	0.0246
FBgn0053461	CG33461	2.16608	0.0487
FBgn0029924	CG4586	2.16536	0.0197
FBgn0262127	kibra	2.16533	0.021
FBgn0039312	CG10514	2.1646	0.0324
FBgn0037906	PGRP-LB	2.16203	0.0381
FBgn0036931	CG14183	2.16082	0.0291
FBgn0032221	CG5375	2.15675	0.0233
FBgn0264495	gpp	2.15593	0.0222
FBgn0033277	CG14760	2.15591	0.0187
FBgn0264491	how	2.15566	0.0186
FBgn0014133	bif	2.15427	0.0192
FBgn0035806	PGRP-SD	2.15363	0.0229
FBgn0261393	alpha-Est5	2.1528	0.0206
FBgn0038282	dpr9	2.15244	0.0234
FBgn0028939	NimC2	2.15216	0.0196
FBgn0000454	Dip-B	2.15122	0.0201
FBgn0026575	hang	2.14985	0.0284
FBgn0017579	RpL14	2.14714	0.0281
FBgn0035791	CG8539	2.14178	0.0208
FBgn0261987	Pxt	2.141	0.0221
FBgn0035906	GstO2	2.13792	0.0251
FBgn0035545	CG12607	2.13724	0.0292
FBgn0003751	trk	2.13651	0.0207
FBgn0263706	CG43658	2.13631	0.0323
FBgn0004606	zfh1	2.13446	0.0242
FBgn0039636	Atg14	2.13423	0.0205
FBgn0050457	CG30457	2.1339	0.0198
FBgn0050101	CG30101	2.13091	0.0458
FBgn0002031	l(2)37Cc,l(2)37Cc,l(2)37Cc	2.12841	0.0195
FBgn0267033	mamo	2.12788	0.0199
FBgn0261244	inaE	2.12782	0.0287
FBgn0037882	CG17187	2.12746	0.0252
FBgn0035995	CG3529	2.12706	0.0272
FBgn0033872	CG6329	2.12683	0.0281
FBgn0004198	ct	2.12596	0.0404
FBgn0051352,FBgn0260463	Unc-115a,Unc-115b	2.12448	0.0232
FBgn0030482	CG1673	2.12333	0.026
FBgn0052380	SMSr	2.12209	0.0196
FBgn0016794	dos	2.12183	0.0197
FBgn0030049	Trf4-1	2.12119	0.024
FBgn0033627	CG13204	2.12055	0.0241
FBgn0029826	CG6041	2.11836	0.0301
FBgn0033993	CG8089	2.11829	0.0416
FBgn0024291	Sir2	2.11822	0.0302
FBgn0259977	Tdc1	2.11679	0.0458
FBgn0037410	Osi2	2.11605	0.0319
FBgn0038431	CG10405	2.11435	0.0231
FBgn0038721	subdued	2.11393	0.0205
FBgn0264089	sli	2.11177	0.0199
FBgn0038195	CG3061	2.11162	0.0209
FBgn0014869	Pglym78	2.11011	0.0333
FBgn0036196	CG11658	2.10963	0.0301
FBgn0003520	stau	2.10891	0.0237
FBgn0027552	CG10863	2.10724	0.0205
FBgn0036856,FBgn0259720	CG9666,CG42374	2.10479	0.0236
FBgn0026257	cav	2.10372	0.0209
FBgn0031011	CG8034	2.1021	0.0352
FBgn0050389	CG30389	2.10203	0.0386
FBgn0035285	CG12025	2.10098	0.0211
FBgn0004657	mys	2.10073	0.024
FBgn0035437	Strip	2.09925	0.0271
FBgn0000253	Cam	2.09863	0.0295
FBgn0031660	mRpL28	2.09657	0.0217
FBgn0030136	RpS28b	2.09524	0.0239
FBgn0052793	CG32793	2.09511	0.0217
FBgn0261608	RpL37A	2.09395	0.0291
FBgn0262736	Vha16-1	2.09362	0.0221
FBgn0041789	Pax	2.09339	0.0199
FBgn0037078	CG12971	2.09297	0.0458
FBgn0085442	NKAIN	2.09268	0.0198
FBgn0031483	CG9641	2.08932	0.0246
FBgn0039798	CG11313	2.08768	0.0228
FBgn0037817	Cyp12e1	2.08712	0.0325
FBgn0028421	Kap3	2.08551	0.0267
FBgn0259936	Uhg3	2.0833	0.021
FBgn0004654	Pgd	2.08286	0.0297
FBgn0260794	ctrip	2.08066	0.0206
		2.0803	0.0266
FBgn0001168	h	2.07936	0.0216
FBgn0031579	CG15422	2.07847	0.0294
FBgn0039623	CG1951	2.07806	0.0206
FBgn0030451,FBgn0030452	CG15717,MFS10	2.0773	0.0303
FBgn0051041	CG31041	2.07715	0.0491
FBgn0039713	RpS8	2.07692	0.0238
FBgn0053144	CG33144	2.07639	0.0386
FBgn0033356	CG8229	2.07609	0.0229
FBgn0050011	gem	2.07491	0.0484
FBgn0263048	CG43343	2.07489	0.0347
FBgn0039858	CycG	2.0747	0.0232
FBgn0035976	PGRP-LC	2.07395	0.024
FBgn0031462	CG2964	2.07221	0.0292
FBgn0002781	mod(mdg4)	2.0712	0.0316
FBgn0032723	ssp3	2.07061	0.0233
FBgn0035776	CG8564	2.06978	0.0389
FBgn0035557	CG11353	2.06956	0.0244
FBgn0261262	CG42613	2.0681	0.0366
FBgn0011818	oaf	2.06762	0.0213
FBgn0037379	CG10979	2.06742	0.0407
FBgn0262732	mbf1	2.06612	0.0211
FBgn0052495,FBgn0030882	CG32495,GSS	2.06612	0.0368
FBgn0039385	CG5913	2.06548	0.0254
FBgn0263110	CG43367	2.06376	0.027
FBgn0261934	dikar	2.06346	0.024
FBgn0003366	sev	2.06309	0.0301
FBgn0037879	scpr-C	2.06298	0.0227
FBgn0039296	CG10420	2.0627	0.0242
FBgn0265042	Irk1	2.06141	0.0388
FBgn0032814	CG10366	2.06064	0.0213
FBgn0038834	RpS30	2.06053	0.0242
FBgn0028697	RpL15	2.05928	0.0251
FBgn0033122	CG17002	2.05879	0.0217
FBgn0266758	Esyt2	2.05842	0.0216
FBgn0085442	NKAIN	2.05769	0.0224
FBgn0043364	cbt	2.05596	0.0388
FBgn0031566	CG2818	2.05545	0.0211
FBgn0030400	CG11138	2.05483	0.0301
FBgn0030321	CG1703	2.05426	0.0363
FBgn0032393	CG12264	2.05393	0.0221
FBgn0051678	CG31678	2.04973	0.037
FBgn0040281	Aplip1	2.04922	0.0497
FBgn0032774	CG17549	2.04921	0.0292
FBgn0001222	Hsf	2.04835	0.0222
FBgn0011739	wts	2.04652	0.0213
FBgn0051320	HEATR2	2.04622	0.0293
FBgn0039480	Cpr97Ea	2.0436	0.0272
FBgn0259224	CG42324	2.04353	0.0354
FBgn0001978	stc	2.04096	0.0498
FBgn0010408	RpS9	2.03997	0.0241
FBgn0035711	CG8519	2.03874	0.0447
FBgn0021872	Xbp1	2.03815	0.0454
FBgn0030870	CG6398	2.03784	0.0499
FBgn0000556	Ef1alpha48D	2.03606	0.0265
FBgn0261383	IntS6	2.03498	0.0361
FBgn0034437	CG10051	2.03446	0.0405
FBgn0030246	CG1582	2.0344	0.0384
FBgn0086784	stmA	2.03267	0.0232
FBgn0263864	Dark	2.03111	0.0287
FBgn0032780	CG13085	2.03101	0.0217
FBgn0261599	RpS29	2.03075	0.0259
FBgn0086674	Tango13	2.03075	0.0361
FBgn0036770	Prestin	2.03034	0.0258
FBgn0027929	NimB1	2.02889	0.0469
FBgn0032404,FBgn0085193	RpL7-like,CG34164	2.02881	0.0306
FBgn0052037	CG32037	2.02783	0.037
FBgn0031662	CG3792	2.02709	0.0427
FBgn0034401	CG15100	2.02706	0.0387
FBgn0261862	whd	2.0221	0.0242
FBgn0031264	CG11835	2.02203	0.0245
FBgn0261112	APP-BP1	2.02088	0.0282
FBgn0033015	d4	2.02086	0.0228
FBgn0033137	Tsp42Ep	2.02078	0.0444
FBgn0021818	cnk	2.01829	0.026
FBgn0031397	CG15385	2.01698	0.0291
FBgn0011818	oaf	2.0161	0.0228
FBgn0029785	RpL35	2.01553	0.0322
FBgn0002590	RpS5a	2.01544	0.0371
FBgn0085377	CG34348	2.0146	0.0266
FBgn0032223	GATAd	2.01398	0.0294
FBgn0010238	Lac	2.01397	0.0232
FBgn0261276	Opa1	2.01369	0.0379
FBgn0265974	ttv	2.01333	0.0282
FBgn0261649	tinc	2.01221	0.0245
FBgn0040395	Unc-76	2.0119	0.0269
FBgn0031187	Usp2	2.01149	0.0241
FBgn0015794	Rab18	2.01147	0.0238
FBgn0036319	Ent3	2.0112	0.0425
FBgn0033538	CG11883	2.00984	0.0231
FBgn0033481	CG12920	2.00888	0.0226
FBgn0043455	CG5986	2.00716	0.0381
FBgn0028331	l(1)G0289,l(1)G0289,l(1)G0289	2.00634	0.0238
FBgn0037973	CG18547	2.00571	0.0234
		2.00327	0.0384
FBgn0261938	mtRNApol	2.00195	0.0426
FBgn0038198	Npc2b	2.00176	0.0282
FBgn0037236	Skp2	2.00051	0.0234
FBgn0265512	mlt	1.99994	0.0376
FBgn0261552	ps	1.99987	0.024
FBgn0039809	CG15547	1.99952	0.0324
FBgn0265935	coro	1.99902	0.0246
FBgn0036501	CG7272	1.99761	0.0234
FBgn0262937	Rabex-5	1.9972	0.0303
FBgn0040234	c12.2	1.9964	0.0263
FBgn0050223,FBgn0050249,FBgn0050250,FBgn0050251,FBgn0011878	tRNA:H:56E,tRNA:CR30249,tRNA:CR30250,tRNA:CR30251,tRNA:H:48F	1.99589	0.0291
FBgn0033051	Strica	1.99558	0.0242
FBgn0000250	cact	1.99439	0.029
FBgn0267033	mamo	1.99365	0.0246
FBgn0037890	CG17734	1.99257	0.0252
FBgn0015589	Apc	1.9911	0.035
FBgn0261556	CG42674	1.98718	0.0488
FBgn0036575	CG5157	1.98712	0.046
FBgn0040364	CG11378	1.98664	0.0291
FBgn0026427	Su(var)2-HP2,Su(var)2-HP2	1.98661	0.0254
FBgn0033935	Sin1	1.98426	0.0337
FBgn0033476	oys	1.98286	0.0422
FBgn0038951	CG5380	1.98228	0.0333
FBgn0052311	zormin	1.98042	0.0458
FBgn0051230	CG31230	1.98033	0.0341
FBgn0025455	CycT	1.98001	0.0249
FBgn0031115	CG11710	1.97918	0.0291
FBgn0030703	MSBP	1.97893	0.0406
FBgn0039300	RpS27	1.97863	0.0382
FBgn0032535	Ance-2	1.97855	0.0319
FBgn0039757	RpS7	1.97791	0.0238
FBgn0011202	dia	1.97782	0.0404
FBgn0263782	Hmgcr	1.9775	0.0241
FBgn0036827	CG6843	1.97599	0.0289
FBgn0035153	ebd1	1.97541	0.0298
FBgn0035357,FBgn0250911	MEP-1,CG42245	1.9754	0.0476
FBgn0030616	RpL37a	1.97468	0.0246
FBgn0004404	RpS14b	1.97311	0.0303
FBgn0064225	RpL5	1.97243	0.0313
FBgn0043884	mask	1.97078	0.0354
FBgn0052259	CG32259	1.97013	0.0383
FBgn0031698	Ncoa6	1.9663	0.0241
FBgn0038271	UQCR-C1	1.96451	0.0298
FBgn0052712	CG32712	1.96343	0.03
FBgn0030700	CG15914	1.96197	0.0316
FBgn0039049,FBgn0039050	CG6726,CG17110	1.96193	0.0379
FBgn0030004	CG10958	1.96151	0.0247
FBgn0004876	cdi	1.9607	0.0251
FBgn0050443	Opbp	1.95922	0.0477
FBgn0034182	CG9640	1.95749	0.0329
FBgn0034792	CG3499	1.95726	0.0363
FBgn0022936	CycH	1.95657	0.026
FBgn0050489,FBgn0053503	Cyp12d1-p,Cyp12d1-d	1.95549	0.026
FBgn0004403	RpS14a	1.95535	0.0298
FBgn0035480	CG14984	1.95441	0.0277
FBgn0052944	CG32944	1.95208	0.0388
FBgn0052264	CG32264	1.9516	0.0337
FBgn0053526	PNUTS	1.95112	0.0438
FBgn0050461,FBgn0050462	CG30461,ste24c	1.94942	0.045
FBgn0036759	CG5577	1.94705	0.037
FBgn0038395	CG10407	1.94591	0.0272
FBgn0039668	Trc8	1.94285	0.0403
FBgn0036213	RpL10Ab	1.94275	0.0295
FBgn0267376	SelR	1.94193	0.0483
FBgn0024326	Mkk4	1.94151	0.0283
FBgn0039883	RhoGAP100F	1.94137	0.046
FBgn0004380	Klp64D	1.94037	0.0264
FBgn0028380	fal	1.94015	0.0435
FBgn0263594	lost	1.94008	0.0314
FBgn0086686	l(3)L1231,l(3)L1231,l(3)L1231	1.93898	0.0276
FBgn0265048	cv-d	1.93898	0.0333
FBgn0033989	CG7639	1.9389	0.0254
FBgn0038016	MBD-R2	1.9376	0.0404
FBgn0085423	CG34394	1.93604	0.0323
FBgn0263390	Nha2	1.93569	0.0399
FBgn0030638	CG11655	1.93445	0.0294
FBgn0086558	Ubi-p5E	1.93377	0.0401
FBgn0261549	rdgA	1.93319	0.0444
FBgn0037705	mura	1.93272	0.0323
FBgn0264693	ens	1.93255	0.0272
FBgn0023083	fray	1.93118	0.0407
FBgn0259226	CG42326	1.92946	0.0411
FBgn0034008	CG8152	1.92726	0.0312
FBgn0032811	CG10268	1.9266	0.0268
FBgn0035812	CG7457	1.92649	0.0314
FBgn0267823	Gmer	1.92275	0.0307
FBgn0033235	CG8728	1.9169	0.0384
FBgn0030571	CG14414	1.91516	0.0322
FBgn0035424	CG11505	1.91493	0.0462
FBgn0085310	CG34281	1.91424	0.0307
FBgn0025693	ZnT41F	1.90885	0.0496
FBgn0038051	CG17207	1.9081	0.035
FBgn0034399	CG15083	1.90788	0.0421
FBgn0014026	RpL7A	1.90783	0.0401
FBgn0051158	Efa6	1.90778	0.031
FBgn0038045	NANS	1.90752	0.0409
FBgn0004373	fwd	1.90555	0.0484
FBgn0051370	CG31370	1.90548	0.0275
FBgn0264090	CG43759	1.90547	0.0344
FBgn0051687,FBgn0263355	CG31687,CG31688	1.90497	0.0367
FBgn0012051	CalpA	1.90362	0.0334
FBgn0000228	Bsg25D	1.90292	0.0284
FBgn0039713	RpS8	1.90215	0.0346
FBgn0039528	dsd	1.901	0.0364
FBgn0033654	Sobp	1.90025	0.0428
FBgn0005616	msl-2	1.89938	0.0354
FBgn0051388	CG31388	1.89907	0.0346
FBgn0029859	CG15892	1.89846	0.0408
FBgn0035137	CG1233	1.89769	0.0384
FBgn0003460	so	1.89693	0.0422
FBgn0035423	CG17737	1.89223	0.0293
FBgn0030274	Lint-1	1.89146	0.0411
FBgn0031055	et	1.88971	0.0408
FBgn0031643	CG3008	1.88961	0.0314
FBgn0027525	CG7686	1.88848	0.0329
FBgn0032478	CG5458	1.8882	0.0449
FBgn0003499	sr	1.88744	0.0474
FBgn0040918	schlank	1.88618	0.0323
FBgn0067317	Cby	1.8858	0.0302
FBgn0035400	CG11537	1.88383	0.0299
FBgn0031450	Hrs	1.88255	0.0291
FBgn0033127	Tsp42Ef	1.88247	0.034
FBgn0029771	CG12730	1.88198	0.0294
FBgn0001994	crp	1.88165	0.0331
FBgn0039064	CG4467	1.88012	0.0328
FBgn0026570	CG5704	1.87898	0.0399
FBgn0034542	Fem-1	1.87508	0.0464
FBgn0262614	pyd	1.87079	0.0401
FBgn0011817	nmo	1.87077	0.0294
FBgn0032845	CG10747	1.87038	0.0302
FBgn0029849	Efr	1.87029	0.0312
FBgn0031454,FBgn0031455	CG9960,Snapin	1.86829	0.0379
FBgn0035432	ZnT63C	1.8678	0.0307
FBgn0262614	pyd	1.86732	0.0344
FBgn0250785	vari	1.86573	0.0294
FBgn0011754	PhKgamma	1.86564	0.0367
FBgn0032744	Ttc19	1.86434	0.0405
FBgn0003008	or	1.86326	0.0311
FBgn0032345	CG14921	1.8625	0.0369
FBgn0028953	CG14478	1.86208	0.0293
FBgn0003870	ttk	1.86203	0.0298
FBgn0039260	Smg6	1.86144	0.0353
FBgn0028497	CG3530	1.86069	0.033
FBgn0039091	CG10182	1.86047	0.0345
FBgn0036805	Chmp1	1.85997	0.0395
FBgn0033540	Elp2	1.85979	0.0337
FBgn0261592	RpS6	1.85925	0.04
FBgn0002121	l(2)gl,l(2)gl,l(2)gl,l(2)gl,l(2)gl,l(2)gl,l(2)gl,l(2)gl,l(2)gl,l(2)gl,l(2)gl	1.85727	0.0342
FBgn0031876	Atac1	1.85695	0.0323
FBgn0031170	CG1718	1.85658	0.0379
FBgn0036516	CG7656	1.85468	0.0312
FBgn0030089	AP-1gamma	1.85104	0.0396
FBgn0266521	stai	1.85085	0.0317
FBgn0034711	CG3290	1.85074	0.0308
FBgn0027106	Inx7	1.85039	0.0366
FBgn0027335	Rip11	1.85038	0.0449
FBgn0016977	spen	1.84942	0.0298
FBgn0033802,FBgn0053182	CG17724,Kdm4B	1.84924	0.0377
FBgn0036816	Indy	1.84921	0.0449
FBgn0034321	CG14502	1.84891	0.0409
FBgn0039059	CG13829	1.84363	0.0346
FBgn0037637	IscU	1.84323	0.0447
FBgn0264572	CR43944	1.84276	0.0421
FBgn0034259	P32	1.8397	0.0399
FBgn0035488	CG11593	1.83938	0.032
FBgn0040271	Sulf1	1.83859	0.0346
FBgn0051391	CG31391	1.83805	0.044
FBgn0023549	Mct1	1.83658	0.0416
FBgn0011837	Tis11	1.83622	0.0323
FBgn0263199	Galk	1.83503	0.0319
FBgn0038465	Irc	1.83463	0.0388
FBgn0259699,FBgn0259700	CG42353,CG42354	1.83454	0.035
FBgn0261597	RpS26	1.83379	0.0391
FBgn0015316	Try29F	1.83309	0.0346
FBgn0036389,FBgn0263232	ssp2,Nxf3	1.83165	0.0355
FBgn0032810	CG13077	1.82783	0.0399
FBgn0042131	CG18808	1.82518	0.0431
FBgn0045442	mthl12	1.82388	0.0366
FBgn0012051	CalpA	1.82194	0.0449
FBgn0034095	CG15701	1.82101	0.0405
FBgn0035976	PGRP-LC	1.81991	0.0332
FBgn0003891	tud	1.81504	0.0414
FBgn0259730,FBgn0259731,FBgn0259732,FBgn0259733	tal-1A,tal-2A,tal-3A,tal-AA	1.81197	0.0401
FBgn0037185	CG11367	1.81122	0.0462
FBgn0013759	CASK	1.80857	0.0359
FBgn0035147	Gale	1.80847	0.0397
FBgn0015245	Hsp60	1.80761	0.0391
FBgn0033777	CG17574	1.80716	0.0454
FBgn0000559	EF2	1.80551	0.0331
FBgn0038744	CG4733	1.80494	0.0491
FBgn0030869	Socs16D	1.80466	0.0449
FBgn0086710	RpL30	1.80306	0.0407
FBgn0036825	RpL26	1.80162	0.0347
FBgn0040993,FBgn0259201	CG17325,CG42305	1.8012	0.0465
FBgn0032894	CG14402	1.80041	0.0495
FBgn0004797	mdy	1.79962	0.0383
FBgn0037697	GstZ2	1.79744	0.0345
FBgn0010280	Taf4	1.79428	0.043
FBgn0016700	Rab1	1.79426	0.0388
FBgn0033392	CG8027	1.79345	0.0354
FBgn0265784	CrebB	1.78991	0.0421
FBgn0020493	Dad	1.78666	0.0467
FBgn0036376	Liprin-beta	1.78524	0.0409
FBgn0086785	Vps36	1.7816	0.0401
FBgn0000464,FBgn0267964	Lar,CG46244	1.78037	0.0404
FBgn0037141	DNApol-eta	1.78027	0.0495
FBgn0030790	CG4768	1.78016	0.0356
FBgn0031762	CG9098	1.77861	0.0373
FBgn0067102	GlcT-1	1.77652	0.0377
FBgn0053138	AGBE	1.77377	0.0436
FBgn0266375	IP3K2	1.77362	0.0389
FBgn0004875	enc	1.77252	0.049
FBgn0032196	CG5708	1.77237	0.0435
FBgn0035608	blanks	1.76823	0.0389
FBgn0033072	CG17994	1.7627	0.0428
FBgn0266720	Snap24	1.76229	0.0494
FBgn0027596	Kank	1.76164	0.0387
FBgn0038400	CG5903	1.75879	0.0497
FBgn0023508	Ocrl	1.7578	0.0422
FBgn0039730	CG7903	1.75535	0.0414
FBgn0265413	CG44325	1.75532	0.041
FBgn0036211	CG5946	1.75358	0.0492
FBgn0030838	CG5445	1.75201	0.0383
FBgn0034936	CG2970	1.75131	0.0391
FBgn0266694,FBgn0035162	CR45184,CG13900	1.74835	0.0388
FBgn0262872	milt	1.74739	0.04
FBgn0259168	mnb	1.74717	0.0444
FBgn0053196	dpy	1.74547	0.0451
FBgn0038309	Amt	1.74513	0.0443
FBgn0051098	CG31098	1.73882	0.0411
FBgn0039994	conu	1.7386	0.0394
FBgn0085478	CG34449	1.73767	0.045
FBgn0029092	ced-6	1.73488	0.0498
FBgn0025366	Ip259	1.73395	0.0401
FBgn0052495,FBgn0030882	CG32495,GSS	1.72856	0.0493
FBgn0000409	Cyt-c-p	1.72808	0.0408
		1.72603	0.0472
FBgn0005642	wdn	1.72573	0.0434
FBgn0019936	RpS20	1.72429	0.0413
FBgn0014026	RpL7A	1.72352	0.0426
FBgn0011284	RpS4	1.72292	0.0417
FBgn0029002	miple2	1.72289	0.0497
FBgn0033133	Tsp42Ek	1.7212	0.0428
FBgn0250907	Cht3	1.71968	0.0472
FBgn0029147	NtR	1.71434	0.0491
FBgn0085436	Not1	1.71309	0.0476
FBgn0033353	CG13749	1.71305	0.0444
FBgn0024980	Syx4	1.71244	0.0465
FBgn0028743	Dhit	1.7115	0.0418
FBgn0036892	Lon	1.71149	0.0426
FBgn0036741	CG7510	1.70933	0.0482
FBgn0035678	CG10469	1.70816	0.0444
FBgn0027554	CG8042	1.70713	0.0437
FBgn0031254	CG13692	1.70092	0.0498
FBgn0028429	I-2	1.69966	0.0476
FBgn0036666	TSG101	1.69963	0.0478
FBgn0030894	CG7192	1.69654	0.0456
FBgn0033697	Cyp6t3	1.69604	0.0498
FBgn0036318	Wbp2	1.6948	0.0494
FBgn0039773	CG2224	1.69335	0.0477
FBgn0001078	ftz-f1	1.69247	0.046
FBgn0013325	RpL11	1.69113	0.0472
FBgn0011361	ND-ACP	1.689	0.0454
FBgn0036978	Toll-9	1.68753	0.0461
FBgn0259214	PMCA	1.6871	0.0461
FBgn0000273	Pka-C1	1.68684	0.046
FBgn0261802	CG42748	1.68091	0.046
FBgn0261602	RpL8	1.67894	0.0467
FBgn0033844	bbc	1.67808	0.046
FBgn0283468	slmb	1.678	0.0472
FBgn0011975,FBgn0011976,FBgn0011977,FBgn0028981	tRNA:S4:12Ea,tRNA:S4:12Eb,tRNA:S4:12Ee,tRNA:S4:56D	1.67757	0.0489
FBgn0024985	CG11448	1.6748	0.0476
FBgn0030271	CG15202	1.66868	0.0488
FBgn0259241	CG42339	1.66725	0.0497
FBgn0030055	CG12772	1.66645	0.0476
FBgn0032216	Usp14	1.66403	0.0498
FBgn0083121,FBgn0026372	Uhg7,RpL23A	1.6624	0.0498
FBgn0034938	CG3803	1.65788	0.0497

[truncated: 5 more sheets: Table S11, Table S12, Table S13, Table S14, Table S15]
